# Supplementary material for: Accurate population proxies do not exist between 11.7 and 15 ka in North America
Source: Nat Commun. 2022 Aug 11;13:4694. doi: 10.1038/s41467-022-32355-4 (PMC9372047; doi:10.1038/s41467-022-32355-4)
Supplement: Supplementary file 2 — Supplementary Data 1 [file 41467_2022_32355_MOESM2_ESM.xlsx]

## Sheet: all dates 11.7-15
Delta 13C (per mil)	Delta 13C Source	Significance	Site identifier	Site name	Latitude	Longitude	Stratigraphic component	Context	Associated taxa	Additional information	Comments	References		from	to	percent	median	Pelton et al. removed?
-25		Palaeoindian, Folsom; Paléoindien	48BH329	Hanson	44.6167	-107.75		Area 2, the northern portion of the site, Folsom level				Craigie, 1985; WYCRO, 2001; Haynes et al., 1992; Haynes, 1992: 361; Albanese, 1986; Frison, 1978, 1991; Frison and Bradley, 1980; Ingbar, 1992; Stanford, 1999: 297; Faunmap 198	R_Date RL-558	12650	10775	95.4	11721
-25		Early Archaic; Archaïque inférieur	26EK25	Deer Creek Cave	41.9333	-115.421		hearth 8, 257 cm depth, with a large side-notched point				Hafner, 1993; Meatte, 1990; Faunmap 77	R_Date I-1028	12724	10589	95.4	11722
-25		Palaeoindian, Midland; Paléoindien	48GO305	Hell Gap	42.4083	-104.638	Loc. 2	Locality 2, silt of Level V, 2" below a Midland point, base of geologic unit E				Trautman, 1964; Damon et al., 1964; Frison, 1978, 1991, 1996; Haynes et al., 1966, 1967, 1971, 1984, 1992; Irwin-Williams et al., 1973; Pitblado, 1998; Stanford, 1999; Faunmap 177	R_Date A-499	12421	11183	95.4	11714
-25		Palaeoindian, Plainview; Paléoindien	41VV218	Bonfire Shelter	29.8167	-101.55		Hearth 1, Feature 27, in Bone Bed 2, with extinct bison, Plainview and Plainview-like points, and one Folsom point				Johnson, 1989; Graham, 1987; Faunmap 122; Dibble, 1970; Dibble and Lorrain, 1968; Valastro and Davis, 1970: 269; Lundelius et al., 1983: Site 68	R_Date Tx-658	12659	10795	95.4	11749
-24		Palaeoindian; Paléoindien	EhPv-8	Vermilion Lakes Loc. A (153R)	51.1667	-115.65	Group 2	Locality A, occupation 8, unit 153R12, middle cultural layer in lower silt unit	see RIDDL-72		EhPv-8, Vermilion Lakes (153R, 502R): This is a deeply stratified site with at least 13 occupation components of which seven are well separated at Locality A. Due to relatively rapid sedimentation early in the formation of this site, the older, deeper components are better preserved than the younger ones. Four occupation layers are recognized at Locality B where a Palaeoindian component at the bo…	Fedje, 1986; Fedje et al., 1995; Faunmap 2975	R_Date RIDDL-81	12521	11185	95.4	11733
		Palaeoindian; Paléoindien	35LK50	Connley Cave 3	43.25	-121.033	Stratum 4	cave 4A, level 35, stratum 4				Willig and Aikens, 1988; Gilsen, 2000; Bedwell, 1973; Faunmap 1065-1068	R_Date GaK-1742	12731	10592	95.4	11741
		Palaeoindian, Goshen; Paléoindien	39CU1142	Jim Pitts	43.75	-103.917		lower part of stratum 2, directly associated with a Goshen bone bed				Donohue and Sellet, 2001	R_Date AA-23767	12020	11366	95.4	11712
-20		Palaeoindian, Goshen; Paléoindien	48NO211	Sheaman	43.3667	-104.067		Clovis or Goshen level				Frison, 1991; Faunmap 169; Frison and Stanford, 1982: 179	R_Date RL-1263	12651	10874	95.4	11762
-25		Palaeoindian; Paléoindien	10NP143	Hatwai	46.4417	-116.9		intergravel sand lens, 14-16N/124-127E, mid-point bar position, with artifacts in overlying gravel foreset unit, Windust phase				Ames and Marshall, 1980; Ames et al., 1981; Reid, 1996; Valastro et al., 1980: 1107-1109, 1988: 220; Willig and Aikens, 1988	R_Date Tx-3160	13478	9787	95.4	11731
		Palaeoindian; Paléoindien	ME86.12	Caratunk	45.2333	-69.9833		associated with artifacts				Cox and Will, 1999	R_Date Beta-103284	12020	11366	95.4	11712
-25		Palaeoindian; Paléoindien	BiCu-1	Debert	45.4167	-63.4333		hearth, feature 18			BiCu-1, Debert: This large Palaeoindian habitation site produced a long series of very consistent radiocarbon dates. The two youngest dates were not associated with cultural materials. Of the other 13 dates, only one is anomalously recent.	Wilmeth, 1978; Borns, 1965; MacDonald, 1966, 1968; Stuckenrath, 1964; Stuckenrath et al., 1966	R_Date P-977	12649	10878	95.4	11766
		Palaeoindian, Goshen; Paléoindien	39CU1142	Jim Pitts	43.75	-103.917		lower part of stratum 2, directly associated with a Goshen bone bed				Stanford, 1999: 307; Donohue and Sellet, 2001	R_Date AA-20294	12550	11175	95.4	11762
		culture?	EkPu-8	James Pass Meadow	51.75	-115.417	Layer 2	cultural layer II, brown clay with several lithic artifacts and one bone fragment, about 50-60 cm depth			EkPu-8, James Pass Meadow: Six cultural occupation layers have been identified in this stratified deposit. The uppermost, layer VI, and the top of layer V produced points reminiscent of the Besant series. The base of layer V yielded a point resembling the Salmon River variety of the Mummy Cave series directly above a buff-coloured silt lens that may be Mazama tephra. Below the possible tephra is …	Ronaghan, 1993a	R_Date TO-3000	12046	11355	95.4	11731
-25		Palaeoindian, Windust; Paléoindien	45FR50	Marmes Rockshelter	46.6167	-118.2	Stratum 1	N-10.0, W-30.0, floodplain deposit, Harrison horizon, equivalent to rockshelter stratum 1				Willig and Aikens, 1988; Lyman, 2001; Carlson, 1983; Chatters, 1968: 491; Fryxell et al., 1968; Kelley et al., 1978: 287; Rice, 1972; Sheppard et al., 1984, 1987; Faunmap 1040	R_Date W-2218	12689	10825	95.4	11790
		Palaeoindian; Paléoindien	45KT1362	Sentinel Gap	47.1667	-120.033		feature 99.3, a burned area				Lyman, 2001; Galm and Gough, 2000; Gough and Galm, 2002	R_Date Beta-133665	12027	11405	95.4	11767
-25		Palaeoindian?; Paléoindien?	42TO13	Danger Cave	40.6167	-116		cultural level 2				Grayson, 1988; Marwitt and Fry, 1973; Faunmap 1047	R_Date GaK-1899	12609	11141	95.4	11788
-24.6		Late Palaeoindian; Paléoindien supérieur	1Lu496	Dust Cave	34.8333	-87.6667		zone T2, N60/W65, Level 58, 405-410 cm depth, with Quad, Beaver Lake, and Dalton points				Sherwood et al., 2004	R_Date Beta-147135	12018	11613	95.4	11803
-20		Palaeoindian, Hell Gap; Paléoindien	48NA304	Casper	42.8333	-106.317	Site 102	bone bed with Hell Gap points				Stanford, 1999: 316; Lundelius et al., 1983; Albanese and Wilson, 1974; Frison, 1974, 1978, 2000; Walker, 1987; Faunmap 176	R_Date RL-208	12388	11249	95.4	11779
		Palaeoindian; Paléoindien	10BV30	Wasden, Owl Cave	43.6033	-112.389		4.52-4.54 m depth, with fluted points				Willig and Aikens, 1988; Stanford, 1999; Bryan and Tuohy, 1999; Butler, 1968, 1969; Miller, 1989; Miller and Dort, 1978; Faunmap 1497	R_Date WSU-2485	12390	11250	95.4	11788
		Palaeoindian, Plano; Paléoindien	44PY152	Smith Mountain	37.1667	-79.3333		stratum 3 m below the levee surface, west end of the site, ca. 50 cm from a lanceolate projectile point				Childress, 1993; Childress and Blanton, 1997: 12; Goodyear, 1999: 451	R_Date Beta-93017	12070	11405	95.4	11803
-25		Palaeoindian?; Paléoindien?	42TO13	Danger Cave	40.6167	-116		cultural level 1, in and around feature 108, but scattered over a more extensive area than Tx-85				Tamers et al., 1964: 156-157	R_Date Tx-87	12391	11254	95.4	11796
		Palaeoindian, Folsom; Paléoindien	41LU1	Lubbock Lake	33.6206	-101.892	Stratum 2	area 3, stratum 2ALB2, humic acid from marsh sediment				Stanford, 1999; Holliday et al., 1985	R_Date SMU-846	12100	11404	95.4	11816
		Palaeoindian, Hell Gap; Paléoindien	24BW626	Indian Creek	46.3083	-111.637		downstream locality, Units 1-2, layer 17				Davis and Hill, 1998	R_Date Beta-4620	12100	11404	95.4	11816
		Palaeoindian; Paléoindien	45KT1362	Sentinel Gap	47.1667	-120.033		feature 99.1, a burned area				Lyman, 2001; Galm and Gough, 2000; Gough and Galm, 2002	R_Date Beta-133663	12087	11411	95.5	11831
		Palaeoindian, Goshen; Paléoindien	39CU1142	Jim Pitts	43.75	-103.917		lower part of stratum 2, directly associated with a Goshen bone bed				Donohue and Sellet, 2001	R_Date Beta-65398	12105	11501	95.4	11851
-25		Palaeoindian; Paléoindien	48WA323	Little Canyon Creek Cave	43.8667	-107.617		Palaeoindian occupation level in cave, lying unconformably on the deposits containing the fauna listed in this record				Craigie, 1985; Walker, 1987; Frison, 1978: 23; Faunmap 23; Lundelius et al., 1983: Site 103	R_Date RL-641	12614	11197	95.4	11845
-24		Palaeoindian; Paléoindien	EhPv-8	Vermilion Lakes Loc. A (153R)	51.1667	-115.65	Group 2	Locality A, occupation 6b, unit 153R12, base of a hearth at the base of silt between debris-flows Strata 4 and 8	Mammalia: Ovis canadensis		EhPv-8, Vermilion Lakes (153R, 502R): This is a deeply stratified site with at least 13 occupation components of which seven are well separated at Locality A. Due to relatively rapid sedimentation early in the formation of this site, the older, deeper components are better preserved than the younger ones. Four occupation layers are recognized at Locality B where a Palaeoindian component at the bo…	Fedje, 1986; Fedje et al., 1995; Faunmap 2975	R_Date RIDDL-73	12384	11332	95.4	11843
		Palaeoindian; Paléoindien	45KT1362	Sentinel Gap	47.1667	-120.033		oxidized stain and artifacts				Lyman, 2001; Galm and Gough, 2000; Gough and Galm, 2002	R_Date Beta-124167	12055	11706	95.4	11879
-25		Palaeoindian; Paléoindien	48GO49	Rawhide Creek	42.55	-104.5		bottom of laminated silt overlying massive silt and sand containing flint workshop debris providing a minimum age for human occupation				Craigie, 1985; Damon et al., 1964: 102	R_Date A-365	13030	10566	95.4	11830
		Palaeoindian; Paléoindien	23CE426	Big Eddy	38.0917	-93.75		upper 15 cm of the 3Ab horizon of Paleosol 1 with San Patrice and Dalton points				Lopinot et al., 1998	R_Date AA-26653	12150	11407	95.3	11867
		Palaeoindian, Michaud-Neponset; Paléoindien	19NF70	Neponset	42.25	-71.1		Locus D, tentatively associated with Palaeoindian artifacts				Spiess et al., 1998: 238; Carty and Spiess, 1992	R_Date Beta-75527	12116	11620	95.4	11882
		Palaeoindian, Michaud-Neponset; Paléoindien	6LF21	Templeton	41.5	-73.4		square 9.0N/4.5W, a small stained area interpreted as a postmold				Bonnichsen and Will, 1999: 409; Haynes et al., 1984: 189; Moeller, 1980, 1984	R_Date W-3931	12714	11092	95.4	11871
-25		Palaeoindian; Paléoindien	8SO18	Little Salt Spring	27.075	-82.2333		informal hearth, area B76 apron, spring basin, on gray sand, ca. 6.1 m below spring surface, 1.0 m below sea level				Clausen et al., 1979; Valastro et al., 1979: 269	R_Date Tx-2595	16708	8454	95.4	12110
-25		cultural?; culturel?	41GD30	Berger Bluff	28.7867	-97.1722		lower deposits of the site				Brown, 1987; Valastro et al., 1988: 246	R_Date Beta-16929	12414	11276	95.4	11865
-25		Palaeoindian, Folsom; Paléoindien	41LU1	Lubbock Lake	33.6206	-101.892		area 6, stratum 2ALB2, humin from marsh sediment				Stanford, 1999; Faunmap 13; Haas et al., 1986; Holliday et al., 1985	R_Date SI-4976	12511	11272	95.4	11875
		Palaeoindian, Michaud-Neponset; Paléoindien	ME23.12	Michaud	44.0333	-70.2833		feature 7a, one of three elliptical, basin-shaped hearths associated with Palaeoindian tools and scraps of calcined bone, 14-18 cm depth				Levine, 1990: 58; Spiess and Brush, 1987; Spiess and Wilson, 1987; Spiess et al., 1998: 238	R_Date Beta-15660	13320	10236	95.4	11838
-25		Palaeoindian; Paléoindien	29RV2	Blackwater Draw 1	34.2833	-103.317		unit D2, diatomaceous earth, above unit D1b (Agate Basin) and D1a (Folsom)				Hester, 1972: 176; Faunmap 6; Haynes et al., 1966: 14	R_Date A-488	12616	11220	95.4	11888
		Palaeoindian; Paléoindien	35LK1	Fort Rock Cave	43.3667	-121.1		square 10, level 8, stratum 2, with stemmed projectile points				Bryan and Tuohy, 1999; Gilsen, 2000; Arnold and Libby, 1951: 117; Bedwell, 1973; Bonnichsen and Turnmire, 1999; Carlson, 1983; Fagan, 1975; Irwin, 1971; Willig and Aikens, 1988: 7; Wright, 1995; Faunmap 1064	R_Date GaK-2147	12568	11236	95.4	11888
-25		Palaeoindian; Paléoindien	23BE125	Rodgers Shelter	38.0917	-93.3444		horizon 10, deepest hearth, Stratum 1, overlain by Dalton materials, in an alluvial terrace in front of the shelter				Haas, 1987: 220; Wolverton, 2005; Faunmap 2576; Purdue and Styles, 1987; Ahler, 1973a: 3, 1973b: 119; Goodyear, 1982; Crane and Griffin, 1972: 159	R_Date M-2333	12730	10815	95.4	11880
-24		Palaeoindian; Paléoindien	EhPv-8	Vermilion Lakes Loc. A (153R)	51.1667	-115.65	Group 1	Locality A, occupation 9a, unit 153R12, lowest cultural layer in lower silt unit	see RIDDL-318		EhPv-8, Vermilion Lakes (153R, 502R): This is a deeply stratified site with at least 13 occupation components of which seven are well separated at Locality A. Due to relatively rapid sedimentation early in the formation of this site, the older, deeper components are better preserved than the younger ones. Four occupation layers are recognized at Locality B where a Palaeoindian component at the bo…	Fedje, 1986; Fedje et al., 1995; Faunmap 2975	R_Date RIDDL-282	12409	11357	95.4	11902
		Palaeoindian, Folsom; Paléoindien	48BH329	Hanson	44.6167	-107.75						Craigie, 1985; WYCRO, 2001; Haynes et al., 1992; Haynes, 1992: 361; Albanese, 1986; Frison, 1978, 1991; Frison and Bradley, 1980; Ingbar, 1992; Stanford, 1999: 297; Faunmap 198	R_Date Beta-31072	12415	11396	95.4	11934
		Early period; période ancienne	10JE6	Wilson Butte Cave	42.7667	-114.217	Stratum C	stratum C, gray/brown sand, 23 cm above stratum E				Butler, 1981; Browman and Munsell, 1969: 250; Crane and Griffin, 1962: 196, 1966: 280; Gruhn, 1961, 1965, 1995; Wright, 1978: 121; Faunmap 37	R_Date TO-1485	12392	11504	95.4	11949
-20		Palaeoindian, Firstview; Paléoindien	5CH1	Olsen-Chubbuck	38.6892	-102.522		cultural layer				Breternitz, 1969: 115; Butler, 1981; Frison, 1991: 179-180; Haynes et al., 1971: 14; Stanford, 1999: 323; Wheat, 1972; Faunmap 564	R_Date A-744	13092	10561	95.4	11887
-25		Palaeoindian, Plainview; Paléoindien	41VV218	Bonfire Shelter	29.8167	-101.55		Hearth 1, Feature 27, in Bone Bed 2, with extinct bison, Plainview and Plainview-like points, and one Folsom point				Johnson, 1989; Graham, 1987; Pearson et al., 1965: 304; Dibble, 1970; Dibble and Lorrain, 1968	R_Date Tx-153	12525	11335	95.4	11941
		Palaeoindian, Clovis; Paléoindien	24PA407	Anzick	46	-110.667		hematite-stained calvarium				Stanford, 1999: 291; Taylor, 2000; Taylor et al., 2001; Stafford, 1994; Haynes, 1992: 360	R_Date AA-2978	12419	11404	95.4	11968
		Palaeoindian, Goshen; Paléoindien	39CU1142	Jim Pitts	43.75	-103.917		lower part of stratum 2, directly associated with a Goshen bone bed				Donohue and Sellet, 2001	R_Date AA-23777	12380	11652	95.4	11971
		Palaeoindian, Goshen; Paléoindien	5GA1513	Upper Twin Mountain	40.1728	-106.347		bison bone bed with Goshen projectile points				Stanford, 1999: 307; Kornfeld and Frison, 2000	R_Date CAMS-16081	12380	11652	95.4	11971
-25		Palaeoindian, Hell Gap; Paléoindien	48GO305	Hell Gap	42.4083	-104.638	Loc. 2	Locality 2, silt of Level II, geologic unit E				Trautman, 1964; Damon et al., 1964; Frison, 1978, 1991, 1996; Haynes et al., 1966, 1967, 1971, 1984, 1992; Irwin-Williams et al., 1973; Pitblado, 1998; Stanford, 1999; Faunmap 177	R_Date A-500	12724	11165	95.4	11938
-25.2		Palaeoindian; Paléoindien	26WP-?	Sunshine Locality	39.6667	-115.367		stratum E, alluvium underlying cienega, tentatively correlated with the position of a stemmed point				Beck and Jones, 1997; Huckleberry et al., 2001; Jones, et al., 1996	R_Date Beta-69779	12385	11630	95.4	11972
		Palaeoindian; Paléoindien	ME23.25	Poland	44.05	-70.4		associated with artifacts				Cox and Will, 1999	R_Date Beta-126645	12395	11614	95.4	11972
		culture?	33CT476	Manning	39.0833	-84.1667		occupation 2, Trench A9, feature 1, a large hearth near a dense concentration of pebbles of unknown function				Maslowski et al., 1995; Lepper, 1994, 1999: 383; Lepper and Cummings, 1993	R_Date Beta-17774	12415	11407	95.4	11970
		Palaeoindian; Paléoindien	14LO2	12 Mile Creek	39	-101.333		bone kept in the museum collection since the 1895 excavation				Hill, 1996: 361; Hill et al., 1993; Rogers and Martin, 1984: 758; Stanford, 1999: 292	R_Date GX-5812-B	12775	10874	95.4	11938
-25.7		Palaeoindian; Paléoindien	26WP-?	Sunshine Locality	39.6667	-115.367		stratum E, alluvium underlying cienega, tentatively correlated with the position of a stemmed point				Beck and Jones, 1997; Huckleberry et al., 2001; Jones, et al., 1996	R_Date Beta-69780	12376	11755	95.4	11992
		culture?	41LU1	Lubbock Lake	33.6206	-101.892	Stratum 2	area 9, substratum 2s				Holliday et al., 1985	R_Date SMU-850	13285	10391	95.4	11900
		Palaeoindian, Agate Basin; Paléoindien	48GO305	Hell Gap	42.4083	-104.638	Loc. 1	Locality 1?				Trautman, 1964; Damon et al., 1964; Frison, 1978, 1991, 1996; Haynes et al., 1966, 1967, 1971, 1984, 1992; Irwin-Williams et al., 1973; Pitblado, 1998; Stanford, 1999; Faunmap 177	R_Date AA-16600	12413	11620	95.4	12018
		Palaeoindian?; Paléoindien	CALak380	Mostin	39	-122.833		Burial 4, associated with seven obsidian artifacts				Willig and Aikens, 1988; Taylor et al., 2001; Wendorf, 1993; Berger and Ericson, 1983: 131; Berger and Protsch, 1989: 58; Frederickson and White, 1988	R_Date UCLA-1795 A	12803	10874	95.4	11956
		Palaeoindian?; Paléoindien	CALak380	Mostin	39	-122.833		Burial 4, associated with seven obsidian artifacts				Willig and Aikens, 1988; Taylor et al., 2001; Wendorf, 1993; Berger and Ericson, 1983: 131; Berger and Protsch, 1989: 58; Frederickson and White, 1988	R_Date UCLA-1795A	12803	10874	95.4	11956
-24		Palaeoindian; Paléoindien	EhPv-8	Vermilion Lakes Loc. A (153R)	51.1667	-115.65	Group 1	Locality A, occupation 9a, unit 153R12, lowest cultural layer in lower silt unit	see RIDDL-318		EhPv-8, Vermilion Lakes (153R, 502R): This is a deeply stratified site with at least 13 occupation components of which seven are well separated at Locality A. Due to relatively rapid sedimentation early in the formation of this site, the older, deeper components are better preserved than the younger ones. Four occupation layers are recognized at Locality B where a Palaeoindian component at the bo…	Fedje, 1986; Fedje et al., 1995; Faunmap 2975	R_Date RIDDL-79	12515	11619	95.4	12040
		Palaeoindian; Paléoindien	10NP336	Wewukiyephuh	46.4333	-117.017		unit 4, feature 1, with Windust points				Sappington and Schuknecht-McDaniel, 2001	R_Date Beta-124446	12377	11811	95.4	12034
-25		Palaeoindian?; Paléoindien?	42TO13	Danger Cave	40.6167	-116		cultural level 1, feature 108, a fireplace in a thin layer of trash lying on the surface of the lower sand component				Jennings, 1957; Marwitt and Fry, 1973; Tamers et al., 1964: 156-157; Faunmap 1047; Crane, 1956: 670; Grayson, 1988	R_Date M-202	12790	11100	95.4	11973
		culture?	CASBr-?	Bench Mark Bay	35.2561	-116.15		with four man-made flakes and one possible artifact, the first date for cultural remains associated with Pleistocene Lake Mohave				Hester, 1973; Moratto, 1984: 96; Stuiver, 1969: 583	R_Date Y-2406	12548	11400	95.4	12021
		Early Archaic; Archaïque inférieur	8JE591	Page-Ladson	30.1167	-86		desiccated wood on the Bolen surface				Faught et al., 2003	R_Date Beta-21752	12526	11616	95.4	12060
		Palaeoindian, Goshen; Paléoindien	39CU1142	Jim Pitts	43.75	-103.917		lower part of stratum 2, directly associated with a Goshen bone bed				Stanford, 1999: 307; Donohue and Sellet, 2001	R_Date AA-20291	12596	11327	95.4	12024
-25		Palaeoindian, Midland; Paléoindien	48GO305	Hell Gap	42.4083	-104.638	Loc. 2	Locality 2, silt 2 ft below Level IV, the middle and darkest of three bands, may correlated with the Midland level, Level V, geologic unit E				Trautman, 1964; Damon et al., 1964; Frison, 1978, 1991, 1996; Haynes et al., 1966, 1967, 1971, 1984, 1992; Irwin-Williams et al., 1973; Pitblado, 1998; Stanford, 1999; Faunmap 177	R_Date A-502	13132	10590	95.4	11959
		Palaeoindian; Paléoindien	ME90.2C	Brigham	45.235	-68.9631	Stratum 2	test pit, feature 32, stratum 2, the deepest identified cultural feature				Petersen and Sanger, 1991; Bartone et al., 1988; Petersen and Putnam, 1987, 1992; Spiess, 1992; Petersen, 1986; Petersen et al., 1986; Faunmap 927	R_Date Beta-7183	13070	10722	95.4	11966
		Palaeoindian, Folsom; Paléoindien	48BH329	Hanson	44.6167	-107.75		Area 2, the northern part of the site, Folsom level				Craigie, 1985; WYCRO, 2001; Haynes et al., 1992; Haynes, 1992: 361; Albanese, 1986; Frison, 1978, 1991; Frison and Bradley, 1980; Ingbar, 1992; Stanford, 1999: 297; Faunmap 198	R_Date Beta-22514	12570	11407	95.3	12084
		Palaeoindian; Paléoindien	ME81.1	Vail	45.0333	-70.9667		feature 1, a split from a sample also dated by AA-114 and Beta-1833				Haynes et al., 1984; Bonnichsen and Will, 1999; Bonnichsen et al., 1991, 1999; Gramly, 1982; Gramly and Rutledge, 1981; Levine, 1990	R_Date SI-4617	12518	11756	95.4	12107
-25		Palaeoindian; Paléoindien	41VV82	Coontail Spin	29.65	-101.3		Area A, square E-20, 12 ft below datum, in the earliest occupation layer just below Lerma points, beneath a rock overhang				Tamers et al., 1964: 153	R_Date Tx-80	13006	10795	95.4	11992
-8		culture?	41UV2	Kincaid Shelter	29.3667	-99.4667		unit E-F:8-9, 84-90" below unit datum, Zone 5, just above the base of a Refugio? point and a scraper-graver, with modern fauna				Stipp et al., 1962: 48	R_Date Tx-17	12631	11394	95.4	12063
-8		Palaeoindian; Paléoindien	41BQ46	Horn Rock Shelter 2	31.7833	-97.3167		Square 41, 381-406 cm depth, in upper gray cave spall unit, with Brazos fishtail points and crude patinated scrapers				Powell and Steele, 1992; Valastro et al., 1979: 263; Young, 1985; Young et al., 1987	R_Date Tx-1998	12571	11411	95.4	12099
-25		Late Palaeoindian; Paléoindien supérieur	1Lu496	Dust Cave	34.8333	-87.6667		zone U1a, N60.25/W62.16, Level 39, 461-463 cm depth, with Quad, Beaver Lake, and Dalton points				Sherwood et al., 2004	R_Date Beta-65181	12666	11336	95.4	12060
-26.1		Late Palaeoindian; Paléoindien supérieur	1Lu496	Dust Cave	34.8333	-87.6667		zone U3, N61/W66, Level 59, 428 cm depth, with Quad, Beaver Lake, and Dalton points				Sherwood et al., 2004	R_Date Beta-133790	12399	11833	95.4	12126
-25		Palaeoindian; Paléoindien	EhPv-8	Vermilion Lakes Loc. A (153R)	51.1667	-115.65	Group 2	Locality A, occupation 6b, unit 153R12	see RIDDL-73		EhPv-8, Vermilion Lakes (153R, 502R): This is a deeply stratified site with at least 13 occupation components of which seven are well separated at Locality A. Due to relatively rapid sedimentation early in the formation of this site, the older, deeper components are better preserved than the younger ones. Four occupation layers are recognized at Locality B where a Palaeoindian component at the bo…	Fedje, 1986; Fedje et al., 1995; Faunmap 2975	R_Date RIDDL-528	12631	11400	95.4	12081
-20		Palaeoindian; Paléoindien	EhPv-8	Vermilion Lakes Loc. A (153R)	51.1667	-115.65	Group 1	Locality A, occupation 9a, unit 153R12, lowest cultural layer in lower silt unit	Mammalia: Ovis canadensis, Rangifer tarandus, Rodentia; Aves, Passeriformes		EhPv-8, Vermilion Lakes (153R, 502R): This is a deeply stratified site with at least 13 occupation components of which seven are well separated at Locality A. Due to relatively rapid sedimentation early in the formation of this site, the older, deeper components are better preserved than the younger ones. Four occupation layers are recognized at Locality B where a Palaeoindian component at the bo…	Fedje, 1986; Fedje et al., 1995; Faunmap 2975	R_Date RIDDL-318	12666	11336	95.4	12060
-26.6		Palaeoindian; Paléoindien	26WP-?	Sunshine Locality	39.6667	-115.367		stratum E, alluvium underlying cienega, 12 cm above a fluted point and a crescent fragment				Beck and Jones, 1997; Huckleberry et al., 2001; Jones, et al., 1996	R_Date Beta-86205	12393	11958	95.4	12144
-25		Late Palaeoindian; Paléoindien supérieur	1Lu496	Dust Cave	34.8333	-87.6667		zone T2, N60.5/W67, Level 23, 391-401 cm depth, with Quad, Beaver Lake, and Dalton points				Dent, 1995; Sherwood et al., 2004	R_Date Beta-41063	12564	11708	95.4	12158
-25		Palaeoindian, Stemmed; Paléoindien	26WP46	Smith Creek Cave	39.35	-114.083		test pit 6, hearth 12, Mt. Moriah layer				Willig and Aikens, 1988; Beck and Jones, 1997; Bryan, 1979, 1980, 1988; Bryan and Tuohy, 1999; Miller, 1979; Thompson, 1985; Faunmap 114; Valastro et al., 1977: 318; Lundelius et al., 1983: Site 115	R_Date Tx-1638	12655	11405	95.4	12114
-25		Late Palaeoindian; Paléoindien supérieur	1Lu496	Dust Cave	34.8333	-87.6667		zone U1, N60/W64, Level 58, 460 cm depth, with Quad, Beaver Lake, and Dalton points				Sherwood et al., 2004	R_Date Beta-81609	12582	11641	95.4	12171
-27.4		Palaeoindian; Paléoindien	26WP-?	Sunshine Locality	39.6667	-115.367		stratum E, alluvium underlying cienega, 12 cm above a fluted point and a crescent fragment				Beck and Jones, 1997; Huckleberry et al., 2001	R_Date Beta-83090	12419	11954	95.4	12194
		Palaeoindian; Paléoindien	10CL10	Bison Rockshelter	44.0833	-112.917	Layer 32	layer 32b, with stemmed points				Willig and Aikens, 1988; Butler, 1981; Fergusson and Libby, 1963; Swanson, 1972; Wright, 1982; Faunmap 1522	R_Date WSU-760	14220	9701	95.4	12022
-8		culture?	41UV2	Kincaid Shelter	29.3667	-99.4667		unit D-E:8-9, 90-96" below unit datum, Zone 5, with a bifacial hand axe, a scraper-graver, a crude side scraper, and modern fauna				Stipp et al., 1962: 48	R_Date Tx-19	12671	11405	95.4	12127
-25		Late Palaeoindian; Paléoindien supérieur	1Lu496	Dust Cave	34.8333	-87.6667		zone U3, N60.2/W66.2, Level 27, 431-441 cm depth, with Quad, Beaver Lake, and Dalton points				Sherwood et al., 2004	R_Date Beta-40680	12525	11832	95.4	12201
-25		Palaeoindian, Folsom; Paléoindien	41LU1	Lubbock Lake	33.6206	-101.892		area 6, stratum 2ALB2, humin from marsh sediment				Stanford, 1999; Holliday et al., 1983; Faunmap 13; Haas et al., 1986	R_Date SI-3200	12530	11845	95.4	12222
-25		Late Palaeoindian; Paléoindien supérieur	1Lu496	Dust Cave	34.8333	-87.6667		zone U3?, N60/W64, Level 57, 451-453 cm depth, with Quad, Beaver Lake, and Dalton points				Sherwood et al., 2004	R_Date Beta-100506	12696	11412	95.4	12184
		Palaeoindian, Clovis; Paléoindien	24PA407	Anzick	46	-110.667		hematite-stained calvarium				Stanford, 1999: 291; Taylor, 2000; Taylor et al., 2001; Stafford, 1994; Haynes, 1992: 360	R_Date AA-2982	12623	11759	95.4	12218
-25		Palaeoindian, Folsom; Paléoindien	48NO201	Agate Basin	43.3667	-104.067		Brewster locality, basal portions of alluvial fill with bison remains and Folsom artifacts				Haynes et al., 1992; Stanford, 1999: 297; Frison and Stanford, 1982: 179; Trautman and Willis, 1966: 173; Faunmap 175	R_Date I-472	13786	10213	95.4	12048
-25		Late Palaeoindian; Paléoindien supérieur	1Lu496	Dust Cave	34.8333	-87.6667		zone U1a, N62/W64, Level 36, 450-455 cm depth, with Quad, Beaver Lake, and Dalton points				Sherwood et al., 2004; Goodyear, 1999: 450	R_Date Beta-65179	12542	11998	95.4	12261
-19.7		Palaeoindian, Folsom; Paléoindien	24JF4	MacHaffie	46.5	-111.833	Stratum 1	stratum I				Davis et al., 2002; L.B. Davis, p.c. 2001	R_Date Beta-159167	12419	12062	95.4	12262
		Palaeoindian; Paléoindien	10NP336	Wewukiyephuh	46.4333	-117.017		vicinity of bear mandible, with Windust points				Sappington and Schuknecht-McDaniel, 2001	R_Date Beta-124447	12419	12062	95.4	12262
-20		Palaeoindian; Paléoindien	EhPv-8	Vermilion Lakes Loc. A (153R)	51.1667	-115.65	Group 1	Locality A, occupation 9a, unit 153R12, lowest cultural layer in lower silt unit	see RIDDL-318		EhPv-8, Vermilion Lakes (153R, 502R): This is a deeply stratified site with at least 13 occupation components of which seven are well separated at Locality A. Due to relatively rapid sedimentation early in the formation of this site, the older, deeper components are better preserved than the younger ones. Four occupation layers are recognized at Locality B where a Palaeoindian component at the bo…	Fedje, 1986; Fedje et al., 1995; Faunmap 2975	R_Date RIDDL-70	12653	11764	95.4	12240
		culture?	CASMI261	Daisy Cave	34.0333	-120.3		stratum G, a thin paleosol below the open shell midden containing a low-density scatter of shell, bone, charcoal, and chipped stone artifacts				Erlandson, 1993; Erlandson et al., 1996; Rick et al., 2001	R_Date CAMS-9094	12641	11803	95.4	12246
-25		Palaeoindian, Folsom; Paléoindien	48CA12	Carter/Kerr-McGee	44.25	-105.367		hearth with several calcined bones, fire-fractured flakes, and stone artifacts				Craigie, 1985; Haynes et al., 1992; Haynes, 1992: 361; Stanford, 1999: 297; Frison, 1984: 300; Faunmap 196	R_Date RL-917	13539	10499	95.4	12079
-25		Palaeoindian?; Paléoindien?	42TO13	Danger Cave	40.6167	-116		cultural level 1, leaves and twigs sifted from lower part of Sand 2, feature 19, immediately overlying the fireplace, feature 108				Jennings, 1957; Marwitt and Fry, 1973; Tamers et al., 1964: 156-157; Faunmap 1047; Crane, 1956: 670; Grayson, 1988	R_Date M-119	12979	11212	95.4	12131
		Palaeoindian; Paléoindien	48FR308	Lookingbill	43.6167	-109.5		oldest Palaeoindian level				Craigie, 1985; WYCRO, 2001; Frison, 1983: 9, 1991: 32, 1992; Faunmap 205	R_Date Beta-28877	12576	11962	95.4	12277
-26		Palaeoindian, Folsom; Paléoindien	24BW626	Indian Creek	46.3083	-111.637		upstream locality, Locus D, Feature LD-28, with Folsom assemblage and fauna				Davis and Hill, 1998	R_Date Beta-98679	12530	12061	95.4	12283
		Palaeoindian, Stemmed; Paléoindien	26WP46	Smith Creek Cave	39.35	-114.083		white ash, S-twist cordage spun from Z-twist fibre (26WP46: 150), Mt. Moriah layer				Willig and Aikens, 1988; Beck and Jones, 1997; Bryan, 1979, 1980, 1988; Bryan and Tuohy, 1999; Miller, 1979; Thompson, 1985	R_Date TO-1173	12609	11974	95.4	12295
-25		Palaeoindian, Agate Basin; Paléoindien	48NO201	Agate Basin	43.3667	-104.067		area 2, alluvium, arroyo-fill sediment from Agate Basin level				Stanford, 1999: 297; Frison and Stanford, 1982: 179; Faunmap 175; Walker, 1982b: 281, 1987	R_Date RL-557	13455	10589	95.4	12117
		Palaeoindian, Bull Brook; Paléoindien	NH	Smyth	42.9667	-71.4167						Haynes, 1993	R_Date AA-884	12827	11257	95.4	12188
		Palaeoindian; Paléoindien	35CU67C	Indian Sands	42.1667	-124.25		paleosol containing a lithic assemblage representing late-stage reduction at a possible quarry site				Willis, 2003	R_Date Beta-173811	12691	11814	95.4	12286
		culture?	Z:12:5	Ventana Cave	32.3333	-112.233		Volcanic Debris layer				Huckell and Haynes, 2003	R_Date AA-7105	12553	12067	95.4	12311
		Palaeoindian; Paléoindien	14LO2	12 Mile Creek	39	-101.333		bone kept in the museum collection since the 1895 excavation				Hill, 1996: 361; Hill et al., 1993; Rogers and Martin, 1984: 758; Stanford, 1999: 292	R_Date GX-5812-A	12760	11340	95.4	12215
		Palaeoindian, Hell Gap; Paléoindien	48NO201	Agate Basin	43.3667	-104.067		area 3, alluvium, arroyo-fill sediment, charred log in Hell Gap level				Stanford, 1999: 316; Frison and Stanford, 1982: 179; Faunmap 175; Walker, 1982b: 281, 1987	R_Date SI-4430	12653	11992	95.4	12325
-25		Palaeoindian; Paléoindien	NY	Engelbert	42.0217	-76.3672		twigs and plant material, base of gravelly clay in contact with mastodon pelvis, 73 cm depth				Laub et al., 1988, 1996; Faunmap 2273; Ives et al., 1964: 41; Muller, 1977: 231	R_Date W-1038	13140	11155	95.4	12175
-25		Palaeoindian; Paléoindien	BiCu-1	Debert	45.4167	-63.4333		hearth, feature 4	Flora: Picea sp		BiCu-1, Debert: This large Palaeoindian habitation site produced a long series of very consistent radiocarbon dates. The two youngest dates were not associated with cultural materials. Of the other 13 dates, only one is anomalously recent.	Wilmeth, 1978; Borns, 1965; MacDonald, 1966, 1968; Stuckenrath, 1964; Stuckenrath et al., 1966	R_Date P-743	12689	11849	95.4	12326
-25		Palaeoindian, Stemmed; Paléoindien	26WP46	Smith Creek Cave	39.35	-114.083		small hearth in white ash zone, test pit 8, with grey ash, hair, bark, twigs over compact dung, Mt. Moriah layer				Willig and Aikens, 1988; Beck and Jones, 1997; Bryan, 1979, 1980, 1988; Bryan and Tuohy, 1999; Miller, 1979; Thompson, 1985; Faunmap 114	R_Date GaK-5444 b	12804	11358	95.4	12246
-25		Palaeoindian, Stemmed; Paléoindien	26WP46	Smith Creek Cave	39.35	-114.083		small hearth in white ash zone, test pit 8, with grey ash, hair, bark, twigs over compact dung, Mt. Moriah layer				Willig and Aikens, 1988; Beck and Jones, 1997; Bryan, 1979, 1980, 1988; Bryan and Tuohy, 1999; Miller, 1979; Thompson, 1985; Faunmap 114	R_Date GaK-5444b	12804	11358	95.4	12246
		Palaeoindian, Goshen; Paléoindien	5GA1513	Upper Twin Mountain	40.1728	-106.347		bison bone bed with Goshen projectile points				Kornfeld and Frison, 2000	R_Date CAMS-26782	12562	12135	95.4	12419
		Palaeoindian; Paléoindien	CALak380	Mostin	39	-122.833		burial directly associated with two modified stream cobbles and a well made pestle				Taylor et al., 2001; Moratto, 1984: 101	R_Date UCLA-2171	13321	10789	95.4	12177
		Palaeoindian; Paléoindien	10BV30	Wasden, Owl Cave	43.6033	-112.389		4.70-4.80 m depth, with fluted points				Willig and Aikens, 1988; Stanford, 1999; Bryan and Tuohy, 1999; Butler, 1968, 1969; Miller, 1989; Miller and Dort, 1978; Faunmap 1497; Lundelius et al., 1983: Site 111	R_Date WSU-2484	12654	12050	95.4	12373
		cultural?; culturel?	33WY252	Sheriden Cave	40.975	-83.45	Layer 3	rhythmite layers between upper and lower diamicton, with bones rounded and abraded by fluvial processes				Bills and McDonald, 1998; Tankersley and Landefeld, 1998; Tankersley et al., 2001	R_Date AA-21712	12585	12088	95.4	12398
		Palaeoindian; Paléoindien	45FR50	Marmes Rockshelter	46.6167	-118.2	Stratum 1	N74.5, W20.0, 89.0 ft level, stratum I				Willig and Aikens, 1988; Lyman, 2001; Carlson, 1983; Chatters, 1968: 491; Fryxell et al., 1968; Kelley et al., 1978: 287; Rice, 1972; Sheppard et al., 1984, 1987; Faunmap 1040	R_Date WSU-366	12919	11315	95.4	12243
-25		Palaeoindian; Paléoindien	BiCu-1	Debert	45.4167	-63.4333		hearth no. 1, feature 11			BiCu-1, Debert: This large Palaeoindian habitation site produced a long series of very consistent radiocarbon dates. The two youngest dates were not associated with cultural materials. Of the other 13 dates, only one is anomalously recent.	Wilmeth, 1978; Borns, 1965; MacDonald, 1966, 1968; Stuckenrath, 1964; Stuckenrath et al., 1966	R_Date P-970	12645	12077	95.4	12394
-25		Late Palaeoindian; Paléoindien supérieur	1Lu496	Dust Cave	34.8333	-87.6667		zone U3, N64/W64, Level 55, 445 cm depth, with Quad, Beaver Lake, and Dalton points				Sherwood et al., 2004	R_Date Beta-81613	12599	12129	95.4	12443
-25		Late Palaeoindian; Paléoindien supérieur; Quad/Beaver Lake/Dalton	1Lu496	Dust Cave	34.8333	-87.6667		zone T2-T3?, N60.85/W66.6, Level 22, 381-391 cm depth, with Quad, Beaver Lake, and Dalton points				Dent, 1995; Sherwood et al., 2004	R_Date Beta-40681	13049	11255	95.4	12236
-25		Palaeoindian, Folsom; Paléoindien	29RV2	Blackwater Draw 1	34.2833	-103.317		Bed D2, extracted from fossil plant remains in diatomite between carbonaceous silt above and gray sand below, consistent with other Folsom dates				Damon et al., 1964: 100; Hester, 1972: 176; Faunmap 6	R_Date A-386	14988	9905	95.4	12227
-25		Palaeoindian; Paléoindien	29RV2	Blackwater Draw 1	34.2833	-103.317		unit D2, diatomaceous earth, above unit D1b (Agate Basin) and D1a (Folsom)				Hester, 1972: 176; Faunmap 6; Haynes et al., 1966: 14	R_Date A-492	12753	11640	95.4	12324
		Palaeoindian?; Paléoindien?	35LK535	Lake Abert	42.5	-120.25		on beach in pit, unit 24N/20W, basal level below willow leaf points				Gilsen, 2000, p.c. 2001; Oetting, 1989	R_Date Beta-6117	12690	12034	95.4	12393
-25		culture?	25FT50	Medicine Creek	40.4167	-100.75		soil band B, lower occupation zone, feature 18, N155/E45				Arnold and Libby, 1951: 116	R_Date C-470	17385	8770	95.4	12531
-25		Palaeoindian; Paléoindien	BiCu-1	Debert	45.4167	-63.4333		hearth, feature 12			BiCu-1, Debert: This large Palaeoindian habitation site produced a long series of very consistent radiocarbon dates. The two youngest dates were not associated with cultural materials. Of the other 13 dates, only one is anomalously recent.	Wilmeth, 1978; Borns, 1965; MacDonald, 1966, 1968; Stuckenrath, 1964; Stuckenrath et al., 1966	R_Date P-972	12692	12043	95.4	12402
-26.2		Late Palaeoindian; Paléoindien supérieur; Quad/Beaver Lake/Dalton	1Lu496	Dust Cave	34.8333	-87.6667		zone U2, N60.24/W62.20, Level 40, 476 cm depth, with Quad, Beaver Lake, and Dalton points				Sherwood et al., 2004	R_Date Beta-81599	12635	12140	95.4	12457
		Palaeoindian, Clovis; Paléoindien	24PA407	Anzick	46	-110.667		hematite-stained calvarium				Stafford, 1994; Stafford et al., 1987: 33; Taylor, 2000; Taylor et al., 2001	R_Date AA-313 B	13162	11197	95.4	12235
		Palaeoindian, Clovis; Paléoindien	24PA407	Anzick	46	-110.667		hematite-stained calvarium				Stafford, 1994; Stafford et al., 1987: 33; Taylor, 2000; Taylor et al., 2001	R_Date AA-313B	13162	11197	95.4	12235
		Palaeoindian, Folsom; Paléoindien	5LR13	Lindenmeier	40.9756	-105.109		basal stratum D, the Folsom level				Stanford, 1999: 298; Haynes et al., 1992	R_Date TO-342	12651	12119	95.4	12439
		Palaeoindian; Paléoindien	ME81.1	Vail	45.0333	-70.9667		feature 2, a single lump of charcoal (0.33 g)				Haynes et al., 1984; Bonnichsen and Will, 1999; Bonnichsen et al., 1991, 1999; Gramly, 1982; Gramly and Rutledge, 1981; Levine, 1990	R_Date AA-117	13162	11197	95.4	12235
-25		Palaeoindian; Paléoindien	10CR201	Redfish Lake Overhang	44.1667	-114.9		possible fireplace, 80-105 cm depth, at extreme rear of cave, in coarse sandy loam mixed with cobbles and boulders redeposited from glacial moraine				Willig and Aikens, 1988: 15; Sheppard and Chatters, 1976: 141	R_Date WSU-1396	12733	11775	95.4	12354
-25.7		Palaeoindian; Paléoindien	ME4.10	Hedden	43.5	-70.5		contact of dune sand on pebbly outwash sand				Spiess and Mosher, 1994: 42; Spiess et al., 1995, 1998	R_Date Beta-68806	12635	12140	95.4	12457
		Palaeoindian; Paléoindien	14LO2	12 Mile Creek	39	-101.333		bone kept in the museum collection since the 1895 excavation				Hill, 1996: 361; Hill et al., 1993	R_Date CAMS-16072	12666	12146	95.3	12473
-25		Palaeoindian; Paléoindien; Dalton	23BE125	Rodgers Shelter	38.0917	-93.3444		horizon 10, alluvial clay near base of Stratum 1, with Dalton points, in an alluvial terrace in front of the shelter				Haas, 1987: 220; Wolverton, 2005; Faunmap 2576; Coleman, 1972: 154; Ahler, 1973a: 3, 1973b: 119; Goodyear, 1982	R_Date ISGS-48	13830	10490	95.4	12235
-25		Palaeoindian; Paléoindien	BiCu-1	Debert	45.4167	-63.4333		pits A, B, C, D, feature 7			BiCu-1, Debert: This large Palaeoindian habitation site produced a long series of very consistent radiocarbon dates. The two youngest dates were not associated with cultural materials. Of the other 13 dates, only one is anomalously recent.	Wilmeth, 1978; Borns, 1965; MacDonald, 1966, 1968; Stuckenrath, 1964; Stuckenrath et al., 1966	R_Date P-741	12707	12071	95.4	12443
		Palaeoindian, Folsom; Paléoindien	41LU1	Lubbock Lake	33.6206	-101.892		Trench 109, stratum 2ALB2				Stanford, 1999; Holliday et al., 1983; Faunmap 13	R_Date SMU-547	12697	12133	95.4	12475
		Palaeoindian; Paléoindien	ME81.1	Vail	45.0333	-70.9667		feature 1, <125 micron fraction of entire sample, splits of which were dated by AA-114, SI-4617, and Beta-1833				Haynes et al., 1984; Bonnichsen and Will, 1999; Bonnichsen et al., 1991, 1999; Gramly, 1982; Gramly and Rutledge, 1981; Levine, 1990	R_Date AA-115	14641	10205	95.4	12278
-25	Estimated	culture?; Clovis	33WY252	Sheriden Cave	40.975	-83.45		culture-bearing late Pleistocene strata			delta 13c estimated based on sample material: charcoal	Tankersley et al., 2001; Tankersley and Redmond, 1999	R_Date Beta-117604	12701	12187	95.4	12517
-25		Palaeoindian; Paléoindien	BiCu-1	Debert	45.4167	-63.4333		hearth, feature 7			BiCu-1, Debert: This large Palaeoindian habitation site produced a long series of very consistent radiocarbon dates. The two youngest dates were not associated with cultural materials. Of the other 13 dates, only one is anomalously recent.	Wilmeth, 1978; Borns, 1965; MacDonald, 1966, 1968; Stuckenrath, 1964; Stuckenrath et al., 1966	R_Date P-966	12712	12108	95.4	12478
		Palaeoindian, Folsom; Paléoindien	5LR13	Lindenmeier	40.9756	-105.109		basal stratum D, the Folsom level				Stanford, 1999: 298; Haynes et al., 1992	R_Date TO-337	12709	12133	95.4	12492
-25		Palaeoindian, Stemmed; Paléoindien	26WP46	Smith Creek Cave	39.35	-114.083		middle layer of large hearth in white ash zone, test pit 8, with burned bone and charcoal over burned dung, Mt. Moriah layer				Willig and Aikens, 1988; Beck and Jones, 1997; Bryan, 1979, 1980, 1988; Bryan and Tuohy, 1999; Miller, 1979; Thompson, 1985; Faunmap 114	R_Date GaK-5445	12749	11990	95.4	12459
-25		Palaeoindian; Paléoindien	EhPv-8	Vermilion Lakes Loc. A (153R)	51.1667	-115.65	Group 1	Locality A, occupation 9a, unit 153R12, lowest cultural layer in lower silt unit	see RIDDL-318		EhPv-8, Vermilion Lakes (153R, 502R): This is a deeply stratified site with at least 13 occupation components of which seven are well separated at Locality A. Due to relatively rapid sedimentation early in the formation of this site, the older, deeper components are better preserved than the younger ones. Four occupation layers are recognized at Locality B where a Palaeoindian component at the bo…	Fedje, 1986; Fedje et al., 1995; Faunmap 2975	R_Date RIDDL-85	12735	12034	95.4	12467
-25	Estimated	culture?	33WY252	Sheriden Cave	40.975	-83.45		culture-bearing late Pleistocene strata			delta 13c estimated based on sample material: charcoal	Tankersley et al., 2001; Tankersley and Redmond, 1999	R_Date Beta-117605	12710	12242	95.4	12546
-25.4		Palaeoindian; Paléoindien	ME4.10	Hedden	43.5	-70.5		contact of dune sand on pebbly outwash sand				Spiess and Mosher, 1994: 42; Spiess et al., 1995, 1998	R_Date Beta-70668	12688	12413	95.4	12563
-8		Palaeoindian; Paléoindien	41BQ46	Horn Rock Shelter 2	31.7833	-97.3167		Square 42, 381-406 cm depth, in upper gray cave spall unit, with Brazos fishtail points and crude patinated scrapers				Powell and Steele, 1992; Valastro et al., 1979: 263; Young, 1985; Young et al., 1987; Patterson, 1989	R_Date Tx-1997	12760	12004	95.4	12476
		Palaeoindian, Clovis; Paléoindien	5WL269	Dent	40.3167	-104.817		mammoth remains and fluted points in a redeposited context				Stanford, 1999: 291; Stafford, 1988; Stafford et al., 1987: 40	R_Date AA-832	13544	10880	95.4	12322
-25	Estimated	Palaeoindian; Paléoindien; Clovis	36MR43	Shawnee Minisink	40.9833	-75.1333		hearth in the Palaeoindian zone			delta 13c estimated based on sample material: charcoal	Herbstritt, 1988; McNett, 1985; Haynes et al., 1984	R_Date W-2994	13077	11407	95.4	12393
		Palaeoindian, Clovis; Paléoindien	5WL269	Dent	40.3167	-104.817		mammoth remains and fluted points in a redeposited context				Stanford, 1999: 291; Stafford et al., 1987: 40; Haynes, 1992: 360; Stafford, 1988	R_Date AA-2945	12726	12190	95.4	12566
-25		Palaeoindian, Folsom; Paléoindien	29RV2	Blackwater Draw 1	34.2833	-103.317		Bed D2, transition between carbonaceous silt above and diatomite below				Damon et al., 1964: 100; Hester, 1972: 176	R_Date A-380	13089	11404	95.4	12397
		Palaeoindian; Paléoindien	ME81.1	Vail	45.0333	-70.9667		feature 1, a single lump of charcoal				Haynes et al., 1984; Bonnichsen and Will, 1999; Bonnichsen et al., 1991, 1999; Gramly, 1982; Gramly and Rutledge, 1981; Levine, 1990	R_Date AA-114	13231	11256	95.4	12362
		Palaeoindian; Paléoindien	35LK50	Connley Cave 3	43.25	-121.033	Stratum 4	cave 4B, level 38, stratum 4, lowest floor of the caves				Willig and Aikens, 1988; Gilsen, 2000; Bedwell, 1973; Faunmap 1065-1068	R_Date GaK-2143	12882	11834	95.4	12471
-25		Palaeoindian?; Paléoindien?	42TO13	Danger Cave	40.6167	-116		cultural level 1, twigs from feature 108, a fireplace in a thin layer of trash lying on the surface of the lower sand component				Tamers et al., 1964: 156-157	R_Date Tx-85	12920	11827	95.4	12464
		culture?	CASMI261	Daisy Cave	34.0333	-120.3		stratum G, a thin paleosol below the open shell midden containing a low-density scatter of shell, bone, charcoal, and chipped stone artifacts				Erlandson, 1993; Erlandson et al., 1996; Rick et al., 2001	R_Date Beta-52360	12704	12415	95.4	12580
-25	Estimated	culture?; Clovis	33WY252	Sheriden Cave	40.975	-83.45		culture-bearing late Pleistocene strata			delta 13c estimated based on sample material: charcoal	Tankersley et al., 2001; Tankersley and Redmond, 1999	R_Date Beta-117603	12698	12422	95.4	12586
-25		Palaeoindian, Clovis; Paléoindien	EE:12:1	Lehner	31.4231	-110.113		Clovis occupation, unit F2/F0				Haynes et al., 1984	R_Date SMU-347	13103	11410	95.4	12433
-25	Estimated	culture?; Clovis	33WY252	Sheriden Cave	40.975	-83.45		culture-bearing late Pleistocene strata			delta 13c estimated based on sample material: charcoal	Tankersley et al., 2001; Tankersley and Redmond, 1999	R_Date Beta-117606	12710	12422	95.4	12598
-25		Palaeoindian; Paléoindien	BiCu-1	Debert	45.4167	-63.4333		hearth, feature 7			BiCu-1, Debert: This large Palaeoindian habitation site produced a long series of very consistent radiocarbon dates. The two youngest dates were not associated with cultural materials. Of the other 13 dates, only one is anomalously recent.	Wilmeth, 1978; Borns, 1965; MacDonald, 1966, 1968; Stuckenrath, 1964; Stuckenrath et al., 1966	R_Date P-967	13050	11769	95.4	12470
		Palaeoindian, Folsom; Paléoindien	24BW626	Indian Creek	46.3083	-111.637		upstream locality, dispersed bulk charcoal from a traceable carbonaceous stratum with a Palaeoindian occupation at the top				Davis et al., 1997	R_Date Beta-13666	13096	11615	95.4	12456
-25		Palaeoindian, Stemmed; Paléoindien	26WP46	Smith Creek Cave	39.35	-114.083		upper layer of large hearth in white ash zone, test pit 8, with burned bone and charcoal over burned dung, Mt. Moriah layer				Willig and Aikens, 1988; Beck and Jones, 1997; Bryan, 1979, 1980, 1988; Bryan and Tuohy, 1999; Miller, 1979; Thompson, 1985; Faunmap 114	R_Date GaK-5443	12954	11980	95.4	12509
		Palaeoindian; Paléoindien	48AB1	China Wall	41.6667	-105.8		block A, 49N/47E, 93.90 cm depth, cultural level 1				WYCRO, 2001	R_Date Beta-134719	12710	12441	95.4	12615
		Palaeoindian, Folsom; Paléoindien	5HN55	Black Mountain	37.8844	-107.183		fleck of charcoal apparently associated with Folsom artifacts				Jodry et al., 1996	R_Date AA-14462	12720	12414	95.4	12598
-25		Palaeoindian; Paléoindien	BiCu-1	Debert	45.4167	-63.4333		hearth, feature 15			BiCu-1, Debert: This large Palaeoindian habitation site produced a long series of very consistent radiocarbon dates. The two youngest dates were not associated with cultural materials. Of the other 13 dates, only one is anomalously recent.	Wilmeth, 1978; Borns, 1965; MacDonald, 1966, 1968; Stuckenrath, 1964; Stuckenrath et al., 1966	R_Date P-973	12745	12166	95.4	12580
		Palaeoindian; Paléoindien	10BV30	Wasden, Owl Cave	43.6033	-112.389		base of the mammoth bone layer, with fluted points				Willig and Aikens, 1988; Stanford, 1999; Bryan and Tuohy, 1999; Butler, 1968, 1969; Miller, 1989; Miller and Dort, 1978; Faunmap 1497	R_Date AA-6833	12720	12420	95.4	12604
-8		culture?	41UV2	Kincaid Shelter	29.3667	-99.4667		unit D-E:8-9, 96-102" below unit datum, Zone 5, with a core and a very crude side scraper, and modern fauna				Stipp et al., 1962: 48	R_Date Tx-20	12749	12155	95.4	12578
-25		Palaeoindian; Paléoindien	BiCu-1	Debert	45.4167	-63.4333		pit A, feature 7			BiCu-1, Debert: This large Palaeoindian habitation site produced a long series of very consistent radiocarbon dates. The two youngest dates were not associated with cultural materials. Of the other 13 dates, only one is anomalously recent.	Wilmeth, 1978; Borns, 1965; MacDonald, 1966, 1968; Stuckenrath, 1964; Stuckenrath et al., 1966	R_Date P-739	12763	12129	95.4	12569
		Palaeoindian, Clovis; Paléoindien	5WL269	Dent	40.3167	-104.817		mammoth remains and fluted points in a redeposited context				Stanford, 1999: 291; Stafford et al., 1987: 40; Haynes, 1992: 360; Stafford, 1988	R_Date AA-2942	12912	12056	95.4	12562
-24		Palaeoindian; Paléoindien	EhPv-8	Vermilion Lakes Loc. A (153R)	51.1667	-115.65	Group 1	Locality A, occupation 9b, unit 153R2, lowest cultural layer in lower silt unit	see RIDDL-215		EhPv-8, Vermilion Lakes (153R, 502R): This is a deeply stratified site with at least 13 occupation components of which seven are well separated at Locality A. Due to relatively rapid sedimentation early in the formation of this site, the older, deeper components are better preserved than the younger ones. Four occupation layers are recognized at Locality B where a Palaeoindian component at the bo…	Fedje, 1986; Fedje et al., 1995; Faunmap 2975	R_Date RIDDL-216	14058	10592	95.4	12403
		Palaeoindian, Folsom; Paléoindien	48NO201	Agate Basin	43.3667	-104.067		area 3, alluvium, arroyo-fill sediment, top of Folsom level				Haynes et al., 1992; Stanford, 1999: 297; Frison and Stanford, 1982: 179; Faunmap 175	R_Date SI-3732	12731	12425	95.4	12622
		Palaeoindian, Clovis; Paléoindien	5WL269	Dent	40.3167	-104.817		mammoth remains and fluted points in a redeposited context				Stanford, 1999: 291; Stafford et al., 1987: 40; Haynes, 1992: 360; Stafford, 1988	R_Date AA-2947	12797	12183	95.4	12603
-19.5		Palaeoindian; Paléoindien	10TF1019	Buhl burial	42.6	-114.8		massive eolian sand				Taylor et al., 2001; Green et al., 1998; Neves and Blum, 2000	R_Date Beta-43055	12738	12421	95.4	12622
		Palaeoindian; Paléoindien	45KT1362	Sentinel Gap	47.1667	-120.033		feature 99.1, a burned area				Lyman, 2001; Galm and Gough, 2000; Gough and Galm, 2002	R_Date Beta-133650	12999	12053	95.4	12573
-25	Estimated	culture?; Clovis	33WY252	Sheriden Cave	40.975	-83.45	Layer 2	upper diamicton layer, between Holocene alluvium and rhythmite layers, with a bone point and a butchered turtle			delta 13c estimated based on sample material: charcoal	Bills and McDonald, 1998; Tankersley and Landefeld, 1998; Tankersley et al., 2001	R_Date AA-21710	12735	12432	95.4	12634
		Palaeoindian, Clovis; Paléoindien	34CD50	Domebo	34.95	-98.2667		mammoth bone bed with Clovis points in lower member of the Domebo Formation				Leonhardy, 1966; Stafford et al., 1987: 38	R_Date AA-814	14081	10680	95.4	12443
-25		Palaeoindian, Folsom; Paléoindien	48GO305	Hell Gap	42.4083	-104.638	Loc. 2	Locality 2, silt of Level V, base of geologic unit E				Trautman, 1964; Damon et al., 1964; Frison, 1978, 1991, 1996; Haynes et al., 1966, 1967, 1971, 1984, 1992; Irwin-Williams et al., 1973; Pitblado, 1998; Stanford, 1999; Faunmap 177	R_Date A-504	13701	11172	95.4	12455
		Palaeoindian, Goshen; Paléoindien	48NO211	Sheaman	43.3667	-104.067		Clovis or Goshen level				Frison, 1991; Walker, 1982: 281; Faunmap 169	R_Date Beta-25836	12772	12403	95.4	12627
		Early period; période ancienne	35UN95	Marshmeadow	45.1667	-117.917		basal level 10, in degraded B horizon with no diagnostic artifacts				Gilsen, 2000, p.c. 2001	R_Date Beta-2175	15144	10239	95.4	12497
-25		Palaeoindian, Clovis; Paléoindien	EE:12:1	Lehner	31.4231	-110.113		Clovis occupation, unit F2/F0				Haynes et al., 1984	R_Date SMU-297	12916	12145	95.4	12613
		Palaeoindian, Clovis; Paléoindien	34HP60	Jake Bluff	36.6667	-99.5833		bison kill and processing site in an arroyo				Bement et al., 1999; Bement and Carter, 2003	R_Date CAMS-90969	12720	12576	95.4	12664
-25		Palaeoindian, Folsom; Paléoindien	48BH329	Hanson	44.6167	-107.75		Area 1, the southern part of the site, Folsom level				Craigie, 1985; WYCRO, 2001; Haynes et al., 1992; Haynes, 1992: 361; Albanese, 1986; Frison, 1978, 1991; Frison and Bradley, 1980; Ingbar, 1992; Stanford, 1999: 297; Faunmap 198	R_Date RL-374	14202	10575	95.4	12457
-25		Palaeoindian, Stemmed; Paléoindien	26WP46	Smith Creek Cave	39.35	-114.083		test pit 8, lower part of white ash, burned bone and charcoal over burned dung, Mt. Moriah layer				Willig and Aikens, 1988; Beck and Jones, 1997; Bryan, 1979, 1980, 1988; Bryan and Tuohy, 1999; Miller, 1979; Thompson, 1985; Faunmap 114	R_Date Birm-917	12996	12100	95.4	12600
		Palaeoindian, Clovis; Paléoindien	5WL269	Dent	40.3167	-104.817		mammoth remains and fluted points in a redeposited context				Stanford, 1999: 291; Stafford et al., 1987: 40; Haynes, 1992: 360; Stafford, 1988	R_Date AA-2946	12758	12429	95.4	12649
		Palaeoindian, Clovis; Paléoindien	24PA407	Anzick	46	-110.667		hematite-stained calvarium				Stanford, 1999: 291; Taylor, 2000; Taylor et al., 2001; Stafford, 1994; Haynes, 1992: 360	R_Date AA-2980	12774	12422	95.4	12644
-25		Palaeoindian, Clovis; Paléoindien	EE:12:1	Lehner	31.4231	-110.113		Clovis occupation, unit F2/F0				Haynes et al., 1984	R_Date SMU-340	12758	12429	95.4	12649
		Palaeoindian, Gainey; Paléoindien	23CE426	Big Eddy	38.0917	-93.75		3Btb1 horizon of Palaeosol 1, 10-30 cm below the base of the 3Ab horizon, with a fluted point				Lopinot et al., 1998	R_Date AA-26654	12751	12435	95.4	12651
-25		Palaeoindian, Stemmed; Paléoindien	26WP46	Smith Creek Cave	39.35	-114.083		small hearth in white ash zone, test pit 8, with grey ash, hair, bark, twigs over compact dung, Mt. Moriah layer				Willig and Aikens, 1988; Beck and Jones, 1997; Bryan, 1979, 1980, 1988; Bryan and Tuohy, 1999; Miller, 1979; Thompson, 1985; Faunmap 114	R_Date Birm-702	12975	12395	95.4	12659
		Palaeoindian; Paléoindien	EE:8:25	Murray Springs	31.575	-110.169		humates, Trench 28				Haynes and Haas, 1974: 370-371	R_Date SMU-19	13050	12134	95.4	12643
-26.5		Palaeoindian; Paléoindien	41BO-?	BZT-1	29.1667	-95.4167		bones from the skull, a mandible fragment, cervical vertebrae 1 and 2, a clavicle fragment, and 166 unidentified bone fragments				d'Aigle and Hryshechko, 2003	R_Date AA-45910	14802	10501	95.4	12525
		Palaeoindian, Clovis; Paléoindien	34HP60	Jake Bluff	36.6667	-99.5833		bison kill and processing site in an arroyo				Bement et al., 1999; Bement and Carter, 2003	R_Date CAMS-79940	12740	12635	95.4	12692
		Palaeoindian, Windust; Paléoindien	45FR50	Marmes Rockshelter	46.6167	-118.2	Stratum 1	N87.5, W24.0, 88.3 ft level, stratum I				Willig and Aikens, 1988; Lyman, 2001; Carlson, 1983; Chatters, 1968: 491; Fryxell et al., 1968; Kelley et al., 1978: 287; Rice, 1972; Sheppard et al., 1984, 1987; Faunmap 1040	R_Date WSU-211	13273	11765	95.4	12611
-25	Estimated	Palaeoindian; Paléoindien; Clovis	36MR43	Shawnee Minisink	40.9833	-75.1333		hearth in the Palaeoindian zone			delta 13c estimated based on sample material: charcoal	Herbstritt, 1988; McNett, 1985; Haynes et al., 1984	R_Date W-3134	14041	10790	95.5	12525
-25		Palaeoindian; Paléoindien	BiCu-1	Debert	45.4167	-63.4333		hearth no. 2, feature 11			BiCu-1, Debert: This large Palaeoindian habitation site produced a long series of very consistent radiocarbon dates. The two youngest dates were not associated with cultural materials. Of the other 13 dates, only one is anomalously recent.	Wilmeth, 1978; Borns, 1965; MacDonald, 1966, 1968; Stuckenrath, 1964; Stuckenrath et al., 1966	R_Date P-971	13104	12045	95.4	12653
		Palaeoindian, Clovis; Paléoindien	34CD50	Domebo	34.95	-98.2667		mammoth bone bed with Clovis points in lower member of the Domebo Formation				Leonhardy, 1966; Stafford et al., 1987: 38	R_Date AA-804	13480	11306	95.4	12568
		Palaeoindian, Folsom; Paléoindien	29CX1	Folsom	36.6667	-104.667		single lump of charcoal				Haynes, 1992; Haynes et al., 1992	R_Date AA-1709	13012	12395	95.4	12677
		Palaeoindian, Goshen; Paléoindien	24CT30	Mill Iron	45.8333	-104.167		camp/processing area				Haynes et al., 1992; Frison, 1996; Haynes, 1992: 361; Stanford, 1999: 307	R_Date Beta-20110	12977	12416	95.4	12678
-25		Palaeoindian; Paléoindien	EE:8:25	Murray Springs	31.575	-110.169		hearth in southeast quad of K18, 3 m depth, with bison remains and Clovis artifacts				Berry and Berry, 1986; Long and Muller, 1981: 209	R_Date A-1045	12849	12432	95.4	12681
-25		Palaeoindian, Clovis; Paléoindien	EE:12:1	Lehner	31.4231	-110.113		upper 10 cm of Graveyard channel sand, Unit F1, over east area of site				Haynes et al., 1984; Haas and Haynes, 1975: 357	R_Date SMU-168	13011	12406	95.4	12687
		Palaeoindian, Goshen; Paléoindien	24CT30	Mill Iron	45.8333	-104.167		bison bone bed				Haynes et al., 1992; Frison, 1996; Haynes, 1992: 361; Stanford, 1999: 307	R_Date AA-3669	12810	12555	95.4	12690
-20		Palaeoindian, Clovis; Paléoindien	29RV2	Blackwater Draw 1	34.2833	-103.317		Jelinek Block, sediment from plaster-jacketted bone bed removed from the brown sand wedge				Johnson and Holliday, 1997: 337	R_Date SMU-1880	12951	12439	95.4	12697
		Palaeoindian, Folsom; Paléoindien	48NO201	Agate Basin	43.3667	-104.067		area 2, alluvium, arroyo-fill sediment, Folsom level				Haynes et al., 1992; Stanford, 1999: 297; Frison and Stanford, 1982: 179; Faunmap 175; Walker, 1982b: 281, 1987	R_Date SI-3733	12981	12431	95.4	12697
-25		Palaeoindian, Folsom; Paléoindien	5LR13	Lindenmeier	40.9756	-105.109		basal stratum D, the Folsom level				Frison, 1991; Breternitz, 1969: 115; Haynes et al., 1992; Graham, 1987; Wilmsen and Roberts, 1978; Faunmap 2; Stanford, 1999: 298; Walton et al., 1961: 58	R_Date I-141	13000	12421	95.4	12697
		Palaeoindian, Folsom; Paléoindien	29CX1	Folsom	36.6667	-104.667		composite sample created by combining a small chip of charcoal from each of the lumps dated by AA-1708-1712				Haynes, 1992; Haynes et al., 1992; Meltzer et al., 1998, 1999	R_Date AA-1213	12912	12534	95.4	12697
-24		Palaeoindian; Paléoindien	EhPv-8	Vermilion Lakes Loc. A (153R)	51.1667	-115.65	Group 1	Locality A, occupation 9b, unit 153R2, lowest cultural layer in lower silt unit	see RIDDL-318		EhPv-8, Vermilion Lakes (153R, 502R): This is a deeply stratified site with at least 13 occupation components of which seven are well separated at Locality A. Due to relatively rapid sedimentation early in the formation of this site, the older, deeper components are better preserved than the younger ones. Four occupation layers are recognized at Locality B where a Palaeoindian component at the bo…	Fedje, 1986; Fedje et al., 1995; Faunmap 2975	R_Date RIDDL-215	13077	12174	95.5	12693
		Palaeoindian; Paléoindien	EE:8:25	Murray Springs	31.575	-110.169		humates, Trench 28				Haynes and Haas, 1974: 370-371	R_Date SMU-29	13043	12413	95.4	12708
-21		Palaeoindian, Clovis; Paléoindien	39SH33	Lange/Ferguson	43.25	-102.75		bone bed				Stanford, 1999: 291; Frison, 1991; Hannus, 1989; Haynes, 1992: 360; Martin, 1987; Stewart and Martin, 1993; Faunmap 737	R_Date I-13104	13851	11184	95.4	12601
		Palaeoindian, Clovis; Paléoindien	5WL269	Dent	40.3167	-104.817		mammoth remains and fluted points in a redeposited context				Stanford, 1999: 291; Stafford et al., 1987: 40; Haynes, 1992: 360; Stafford, 1988	R_Date AA-2943	12979	12546	95.4	12714
		Palaeoindian?; Paléoindien?	35LK2095	Buffalo Flat	43	-120.75		P-1, 15-20 cm depth with several flakes, and a Windust point nearby on the surface				Gilsen, 2000, p.c. 2001; Oetting, 1994b	R_Date Beta-17754	14132	10799	95.4	12594
		Palaeoindian, Clovis; Paléoindien	34CD50	Domebo	34.95	-98.2667		mammoth bone bed with Clovis points in lower member of the Domebo Formation				Stanford, 1999: 291; Leonhardy, 1966; Stafford et al., 1987: 38	R_Date AA-805	13540	11402	95.4	12643
		Palaeoindian, Windust; Paléoindien	45FR50	Marmes Rockshelter	46.6167	-118.2	Stratum 1	N74.5, W20.0, 89.0 ft level, stratum I				Willig and Aikens, 1988; Lyman, 2001; Carlson, 1983; Chatters, 1968: 491; Fryxell et al., 1968; Kelley et al., 1978: 287; Rice, 1972; Sheppard et al., 1984, 1987; Faunmap 1040	R_Date WSU-363	13324	11827	95.4	12692
		Palaeoindian, Clovis; Paléoindien	34CD50	Domebo	34.95	-98.2667		mammoth bone bed with Clovis points in lower member of the Domebo Formation				Leonhardy, 1966; Stafford et al., 1987: 39	R_Date AA-824	13279	12014	95.4	12716
		Palaeoindian, Clovis; Paléoindien	24PA407	Anzick	46	-110.667		hematite-stained calvarium				Stanford, 1999: 291; Taylor, 2000; Taylor et al., 2001; Stafford, 1994; Haynes, 1992: 360	R_Date AA-2979	12957	12568	95.4	12730
-25		Palaeoindian; Paléoindien	10NP143	Hatwai	46.4417	-116.9		lower point bar gravel, 8-10N/51.3-54.0E, directly associated with Windust phase, first post-Missoula flood occupation				Ames and Marshall, 1980; Ames et al., 1981; Reid, 1996; Valastro et al., 1980: 1107-1109, 1988: 220; Willig and Aikens, 1988	R_Date Tx-3159	13051	12436	95.4	12739
-25		Palaeoindian; Paléoindien	BiCu-1	Debert	45.4167	-63.4333		hearth, feature 16			BiCu-1, Debert: This large Palaeoindian habitation site produced a long series of very consistent radiocarbon dates. The two youngest dates were not associated with cultural materials. Of the other 13 dates, only one is anomalously recent.	Wilmeth, 1978; Borns, 1965; MacDonald, 1966, 1968; Stuckenrath, 1964; Stuckenrath et al., 1966	R_Date P-974	13006	12554	95.4	12739
		Palaeoindian, Clovis; Paléoindien	34HP60	Jake Bluff	36.6667	-99.5833		bison kill and processing site in an arroyo				Bement et al., 1999; Bement and Carter, 2003	R_Date CAMS-90968	12793	12685	95.4	12728
		Palaeoindian, Stemmed; Paléoindien	26WP46	Smith Creek Cave	39.35	-114.083		white ash, Mt. Moriah layer				Willig and Aikens, 1988; Beck and Jones, 1997; Bryan, 1979, 1980, 1988; Bryan and Tuohy, 1999; Miller, 1979; Thompson, 1985	R_Date RIDDL-795	13247	12098	95.4	12747
-25	Estimated	Palaeoindian; Paléoindien	33WY252	Sheriden Cave	40.975	-83.45		culture-bearing late Pleistocene strata, same depth as a Palaeoindian projectile point			delta 13c estimated based on sample material: charcoal	Tankersley et al., 2001; Tankersley and Redmond, 1999	R_Date Beta-127909	12940	12630	95.4	12740
-25		Palaeoindian; Paléoindien	EE:8:25	Murray Springs	31.575	-110.169		Unit F1, Loc 2, Square E1				Haynes et al., 1984; Haynes and Haas, 1974: 370-371	R_Date SMU-42	13061	12541	95.4	12761
-25		Palaeoindian; Paléoindien	EE:8:25	Murray Springs	31.575	-110.169		Unit F1, Loc 2, Square E3				Haynes et al., 1984; Haynes and Haas, 1974: 370-371	R_Date SMU-41	12876	12640	95.4	12736
-25		Palaeoindian, Clovis; Paléoindien	EE:12:1	Lehner	31.4231	-110.113		Clovis occupation surface in squares 4W, 4, 6, and 8S				Berry and Berry, 1986; Haynes et al., 1984; Haas and Haynes, 1975: 357	R_Date SMU-194	13000	12584	95.4	12762
		Palaeoindian, Folsom; Paléoindien	29CX1	Folsom	36.6667	-104.667		single lump of charcoal				Haynes, 1992; Haynes et al., 1992	R_Date AA-1711	13149	12245	95.4	12772
-25		Palaeoindian, Hell Gap; Paléoindien	48GO305	Hell Gap	42.4083	-104.638	Kimble location	Kimble location, handpicked during excavation of Hell Gap occupation level				Trautman, 1964; Damon et al., 1964; Frison, 1978, 1991, 1996; Haynes et al., 1966, 1967, 1971, 1984, 1992; Irwin-Williams et al., 1973; Pitblado, 1998; Stanford, 1999; Faunmap 177	R_Date I-167	14029	11197	95.4	12668
		culture?	33WY252	Sheriden Cave	40.975	-83.45		culture-bearing late Pleistocene strata				Tankersley et al., 2001; Tankersley and Redmond, 1999	R_Date Beta-117602	12896	12652	95.4	12743
		culture?	33WY252	Sheriden Cave	40.975	-83.45	Layer 2	upper diamicton layer, between Holocene alluvium and rhythmite layers, with a bone point and a butchered turtle				Tankersley and Landefeld, 1998; Tankersley, 1997, 1999	R_Date CAMS-26783	12838	12673	95.4	12738
		Palaeoindian, Clovis; Paléoindien	34CD50	Domebo	34.95	-98.2667		mammoth bone bed with Clovis points in lower member of the Domebo Formation				Stanford, 1999: 291; Leonhardy, 1966; Stafford et al., 1987: 38	R_Date AA-811	13708	11396	95.4	12702
-25		Palaeoindian, Clovis; Paléoindien	EE:12:1	Lehner	31.4231	-110.113		Clovis occupation surface on 2E line between 3N and 4N immediately under Clanton clay (Unit F2)				Berry and Berry, 1986; Haynes et al., 1984; Haas and Haynes, 1975: 357	R_Date SMU-164	13323	12031	95.4	12761
		Palaeoindian, Clovis; Paléoindien	48WA322	Colby	44	-107.867		bone pile 2				Craigie, 1985; Stanford, 1999: 291; WYCRO, 2001; Haynes, 1992: 360; Walker, 1987; Frison, 1991: 25; Frison and Todd, 1986; Faunmap 181	R_Date SMU-254	13060	12563	95.4	12785
		Palaeoindian; Paléoindien	DkNu-3	Niska	49.7167	-107.383		hearth in south area of site			DkNu-3, Niska: Many Cody complex artifacts have been found on the surface, but only two point stem fragments were found in situ. One of them occurred in unit 132S/293E adjacent to radiocarbon sample S-2235 from unit 132S/292E in the eastern excavation block. Meyer (1985: 28) believes that S-2235 is too recent, possibly due to contamination by recent rootlets; the paleosol was near the surface whe…	Morlan, 1993; Hanna, et al. 1983; Meyer, 1985, 1986; Meyer and Liboiron, 1990; Pettipas, 1986	R_Date TO-956	12942	12682	95.4	12764
		Palaeoindian, Folsom; Paléoindien	29CX1	Folsom	36.6667	-104.667		single lump of charcoal				Haynes, 1992; Haynes et al., 1992	R_Date AA-1710	13077	12569	95.4	12810
-25		Palaeoindian; Paléoindien	EE:8:25	Murray Springs	31.575	-110.169		Unit F1, Trench 20				Haynes et al., 1984; Haynes and Haas, 1974: 370-371	R_Date SMU-27	13138	12427	95.4	12813
		Palaeoindian, Folsom; Paléoindien	29CX1	Folsom	36.6667	-104.667		single lump of charcoal				Haynes, 1992; Haynes et al., 1992	R_Date AA-1712	13026	12683	95.4	12808
-25		Palaeoindian, Folsom; Paléoindien	48GO305	Hell Gap	42.4083	-104.638	Loc. 2	Locality 2, silt at base of unit E on the contact with gray silty clay of unit B				Trautman, 1964; Damon et al., 1964; Frison, 1978, 1991, 1996; Haynes et al., 1966, 1967, 1971, 1984, 1992; Irwin-Williams et al., 1973; Pitblado, 1998; Stanford, 1999; Faunmap 177	R_Date A-503	13241	12430	95.4	12848
-25		Palaeoindian; Paléoindien	EE:8:25	Murray Springs	31.575	-110.169		Unit F1, channel sand, trench 28, north branch, Curry Draw				Haynes et al., 1984; Valastro et al., 1975: 54-55	R_Date Tx-1462	13136	12560	95.4	12847
		Palaeoindian, Clovis; Paléoindien	24PA407	Anzick	46	-110.667		hematite-stained calvarium				Stanford, 1999: 291; Taylor, 2000; Taylor et al., 2001; Stafford, 1994; Frison, 1991; Haynes, 1992: 360; Lahren and Bonnichsen, 1974	R_Date AA-2981	13018	12700	95.4	12826
-25		Palaeoindian, Clovis; Paléoindien	EE:12:1	Lehner	31.4231	-110.113		unit F1, sand and gravel unit (Clovis level)				Damon et al., 1964: 100; Haynes et al., 1984	R_Date A-378	13035	12697	95.4	12833
		culture?	33WY252	Sheriden Cave	40.975	-83.45		culture-bearing late Pleistocene strata				Tankersley et al., 2001; Tankersley and Redmond, 1999	R_Date Beta-117601	12990	12706	95.4	12808
		Palaeoindian, Clovis; Paléoindien	5WL269	Dent	40.3167	-104.817		mammoth remains and fluted points in a redeposited context				Stanford, 1999: 291; Stafford, 1988; Stafford et al., 1987: 40	R_Date AA-833	13926	11394	95.4	12810
-25		Palaeoindian, Clovis; Paléoindien	EE:12:1	Lehner	31.4231	-110.113		Clovis occupation, unit F2/D,Z				Haynes et al., 1984	R_Date SMU-290	13023	12704	95.4	12835
		Palaeoindian, Goshen; Paléoindien	48GO305	Hell Gap	42.4083	-104.638	Loc. 1	Locality 1, Goshen-Plainview (formerly Clovis) level				Trautman, 1964; Damon et al., 1964; Frison, 1978, 1991, 1996; Haynes et al., 1966, 1967, 1971, 1984, 1992; Irwin-Williams et al., 1973; Pitblado, 1998; Stanford, 1999; Faunmap 177	R_Date AA-14434	13089	12675	95.4	12859
-25	Estimated	Palaeoindian; Paléoindien	33WY252	Sheriden Cave	40.975	-83.45		culture-bearing late Pleistocene strata, same depth as a Palaeoindian projectile point			delta 13c estimated based on sample material: charcoal	Tankersley et al., 2001; Tankersley and Redmond, 1999	R_Date Beta-127910	12987	12715	95.4	12819
		Palaeoindian?; Paléoindien?	15PE50	Enoch Fork Rockshelter	37.25	-83.25		associated with a Wheeler lanceolate point?				Maslowski et al., 1995; Lepper, 1999; Tankersley, 1990: 82; Tankersley and Munson, 1992	R_Date Beta-15424	13365	12399	95.4	12871
		culture?	33WY252	Sheriden Cave	40.975	-83.45		culture-bearing late Pleistocene strata				Tankersley et al., 2001; Tankersley and Redmond, 1999	R_Date Beta-117607	13007	12715	95.4	12840
		Palaeoindian, Clovis; Paléoindien	5WL269	Dent	40.3167	-104.817		mammoth remains and fluted points in a redeposited context				Stanford, 1999: 291; Stafford et al., 1987: 40; Haynes, 1992: 360; Stafford, 1988	R_Date AA-2941	13039	12715	95.4	12861
		Palaeoindian, Clovis; Paléoindien	24BW626	Indian Creek	46.3083	-111.637		downstream locality, Units 1-2, layer 18				Davis and Hill, 1998	R_Date Beta-4619	13060	12709	95.4	12869
		Palaeoindian, Gainey; Paléoindien	33ME274	Paleo Crossing	41.1667	-81.8333		floated from soil samples taken from a post mold				Maslowski et al., 1995; Brose, 1994; Brose and Barrish, 1992; Brush, 1993; Lepper, 1999: 382; Tankersley and Holland, 1994	R_Date AA-8250E	13060	12709	95.4	12869
		Palaeoindian, Goshen; Paléoindien	24CT30	Mill Iron	45.8333	-104.167		bison bone bed				Frison, 1996; Haynes, 1992: 361; Stanford, 1999: 307	R_Date NZA-623	13203	12635	95.4	12889
-25		Palaeoindian?; Paléoindien?	42TO13	Danger Cave	40.6167	-116		cultural level 1, sifted from lower part of Sand 2, feature 19, immediately overlying the fireplace, feature 108				Jennings, 1957; Marwitt and Fry, 1973; Tamers et al., 1964: 156-157; Faunmap 1047; Crane, 1956: 670; Grayson, 1988	R_Date M-118	13609	12010	95.4	12893
		Palaeoindian, Clovis; Paléoindien	34CD50	Domebo	34.95	-98.2667		mammoth bone bed with Clovis points in lower member of the Domebo Formation				Leonhardy, 1966; Stafford et al., 1987: 38	R_Date AA-806	15130	10894	95.4	12894
		Palaeoindian, Goshen; Paléoindien	24CT30	Mill Iron	45.8333	-104.167		camp/processing area				Haynes et al., 1992; Frison, 1996; Haynes, 1992: 361; Stanford, 1999: 307	R_Date Beta-16178	13123	12694	95.4	12895
-25		Palaeoindian; Paléoindien	BiCu-1	Debert	45.4167	-63.4333		hearth, feature 17			BiCu-1, Debert: This large Palaeoindian habitation site produced a long series of very consistent radiocarbon dates. The two youngest dates were not associated with cultural materials. Of the other 13 dates, only one is anomalously recent.	Wilmeth, 1978; Borns, 1965; MacDonald, 1966, 1968; Stuckenrath, 1964; Stuckenrath et al., 1966	R_Date P-975	13365	12541	95.4	12911
-25		Palaeoindian, Clovis; Paléoindien	29RV2	Blackwater Draw 1	34.2833	-103.317		bottom of unit C1, brown sand wedge				Meltzer and Mead, 1985; Graham, 1987; Hester, 1972: 176; Faunmap 6; Stanford, 1999: 291; Haynes et al., 1966: 14, 1984; Lundelius et al., 1983: Site 79 a	R_Date A-490	14111	11405	95.4	12918
		Palaeoindian, Bull Brook; Paléoindien	NH	Smyth	42.9667	-71.4167		Area C				Haynes et al., 1984; Bonnichsen and Will, 1999: 403; Curran, 1984; Faunmap 2192	R_Date AA-150	13571	12239	95.5	12945
-27	Estimated	Palaeoindian; Paléoindien	36MR43	Shawnee Minisink	40.9833	-75.1333		Palaeoindian zone, associated with a fluted point, same sample as W-3388			delta 13c estimated based on sample material: soil	Herbstritt, 1988; McNett, 1985; Haynes et al., 1984	R_Date W-3391	16156	10405	95.4	13041
		Palaeoindian, Folsom; Paléoindien	29CX1	Folsom	36.6667	-104.667		single lump of charcoal				Haynes, 1992; Haynes et al., 1992	R_Date AA-1708	13088	12731	95.4	12920
-25	Estimated	Palaeoindian, Gainey; Paléoindien; Clovis	33ME274	Paleo Crossing	41.1667	-81.8333		floated from soil samples taken from a post mold			delta 13c estimated based on sample type: charcoal	Maslowski et al., 1995; Brose, 1994; Brose and Barrish, 1992; Brush, 1993; Lepper, 1999: 382; Tankersley and Holland, 1994	R_Date AA-8250C	13118	12717	95.4	12923
		cultural?; culturel?	33WY252	Sheriden Cave	40.975	-83.45	Layer 3	rhythmite layers between upper and lower diamicton, with bones rounded and abraded by fluvial processes				Bills and McDonald, 1998; Tankersley and Landefeld, 1998; Tankersley et al., 1997; Tankersley, 1997, 1999; Faunmap 2178	R_Date CAMS-10349	13070	12775	95.4	12923
-25		Palaeoindian, Clovis; Paléoindien	EE:12:1	Lehner	31.4231	-110.113		Clovis occupation surface in squares 20S,2W; 20S,4W; 18S,6W				Berry and Berry, 1986; Haynes et al., 1984; Haas and Haynes, 1975: 357	R_Date SMU-196	13421	12616	95.4	12963
-25		Palaeoindian; Paléoindien	EE:8:25	Murray Springs	31.575	-110.169		Unit F1, channel sand, Area 1, grid point C5S				Haynes et al., 1984; Valastro et al., 1975: 54-55	R_Date Tx-1413	13283	12694	95.4	12951
		Palaeoindian, Clovis; Paléoindien	41LU1	Lubbock Lake	33.6206	-101.892		area 2, stratum 1B, among the bones of FA2-1				Holliday et al., 1983; Faunmap 13; Johnson and Holliday, 1985a	R_Date SMU-548	13123	12739	95.4	12951
		Palaeoindian, Clovis; Paléoindien	41LU26		33.3333	-101.667	Stratum 1	stratum 1				Stanford, 1999; Holliday et al., 1983; Johnson and Holliday, 1985a	R_Date SMU-263	13103	12769	95.4	12954
-24.73		Palaeoindian; Paléoindien	ME81.1	Vail	45.0333	-70.9667		feature 1, a split from a sample also dated by SI-4617 and AA-114				Haynes et al., 1984; Bonnichsen and Will, 1999; Bonnichsen et al., 1991, 1999; Gramly, 1982; Gramly and Rutledge, 1981; Levine, 1990	R_Date Beta-1833	13306	12703	95.4	12982
		Palaeoindian, Clovis; Paléoindien	39SH33	Lange/Ferguson	43.25	-102.75						Stanford, 1999: 291; Frison, 1991; Hannus, 1989; Haynes, 1992: 360; Martin, 1987; Stewart and Martin, 1993; Faunmap 737	R_Date AA-905	13254	12733	95.4	12991
-25		Palaeoindian, Stemmed; Paléoindien	26WP46	Smith Creek Cave	39.35	-114.083		test pit 4, hearth, Mt. Moriah layer				Willig and Aikens, 1988; Beck and Jones, 1997; Bryan, 1979, 1980, 1988; Bryan and Tuohy, 1999; Miller, 1979; Thompson, 1985; Faunmap 114; Valastro et al., 1977: 318	R_Date Tx-1637	13380	12701	95.4	13004
		Palaeoindian, Clovis; Paléoindien	29RV2	Blackwater Draw 1	34.2833	-103.317		Bed C, brown sand wedge, extracted from fossil plant remains extending in and around the skull of mammoth no. 1				Meltzer and Mead, 1985; Mead and Meltzer, 1984: Table 19.4; Haynes et al., 1984; Hester, 1972: 176; Faunmap 6; Damon et al., 1964: 101; Stanford, 1999: 291	R_Date A-481	13841	12175	95.4	13058
-25		Palaeoindian, Clovis; Paléoindien	EE:12:1	Lehner	31.4231	-110.113		Clovis occupation, unit F2/F0				Haynes et al., 1984	R_Date SMU-264	13399	12711	95.4	13031
-25		Palaeoindian, Clovis; Paléoindien	EE:12:1	Lehner	31.4231	-110.113		hearth no. 2 on a sand bar in association with bones and cultural material				Meltzer and Mead, 1985; Berry and Berry, 1986; Haury et al., 1959; Lance, 1959; Tauber, 1960: 23	R_Date K-554	13280	12742	95.4	13021
		Palaeoindian?; Paléoindien	8JE570	Alexon	30.25	-83.8667						Hemmings, 2000; Mihlbachler et al., 2000; Faunmap 1603	R_Date Beta-5942	13271	12754	95.4	13021
-25		Palaeoindian; Paléoindien	EE:8:25	Murray Springs	31.575	-110.169		Unit F1, Loc 2, Square F2				Haynes et al., 1984; Haynes and Haas, 1974: 370-371	R_Date SMU-18	13372	12725	95.4	13047
-25		culture?	26PE14	Leonard Rockshelter	40.0347	-118.483		guano bed on lake gravels with obsidian flakes, a flint knife, and olivella shell beads, and cordage nets				Haynes, 1967: 270; Libby, 1955: 118; Heizer, 1951; Wormington, 1957: 191; Bryan, 1965: 155	R_Date C-599	14901	11610	95.4	13120
		Palaeoindian, Folsom; Paléoindien	5LR13	Lindenmeier	40.9756	-105.109		basal stratum D, the Folsom level				Graham, 1987; Stanford, 1999: 297; Faunmap 2; Haynes et al., 1984, 1992; Wilmsen and Roberts, 1978: 40	R_Date GX-1282	14030	12145	95.4	13093
		Palaeoindian; Paléoindien	35LK50	Connley Cave 3	43.25	-121.033	Stratum 4 Site 177	cave 4B, level 32, stratum 4				Willig and Aikens, 1988; Gilsen, 2000; Bedwell, 1973; Faunmap 1065-1068	R_Date GaK-2141	13420	12720	95.4	13060
-25		culture?	26PE3e	Fishbone Cave	40.2022	-119.279		Level 4, wrapping of a human burial, with a horse splint bone awl and a horse mandible dated by AA-759, and two chert knives and basketry fragments				Willig and Aikens, 1988; Hester, 1973; Faunmap 1210; Stafford et al., 1987; Haynes, 1967: 270; Broecker et al., 1956: 163; Hattori, 1982; Orr, 1974	R_Date L-245	13550	12687	95.4	13068
-25		Palaeoindian, Clovis; Paléoindien	EE:8:25	Murray Springs	31.575	-110.169		top of Unit F1, channel sand, with artifacts and bones of mammoth, bison, horse, and camel				Agenbroad, 1984b; Haynes and Hemmings, 1968; Haynes et al., 1967: 11, 1984; Willig and Aikens, 1988: 11	R_Date A-805	13849	12425	95.4	13113
-25		Palaeoindian, Clovis; Paléoindien	EE:12:1	Lehner	31.4231	-110.113		hearth in sand layer, bone bed				Berry and Berry, 1986; Damon and Long, 1962: 243; Saunders, 1977	R_Date A-42	13433	12740	95.4	13099
		culture?	1CT90	Lagrange	34.6167	-87.5		zone D				Faunmap 2377	R_Date GX-2274	15125	11406	95.3	13190
		Palaeoindian; Paléoindien	NY	Engelbert	42.0217	-76.3672		slender twigs, upper half of gravelly clay, 115-125 cm depth				Laub et al., 1988, 1996; Faunmap 2273; G. Haynes, 1991	R_Date Beta-16736	13385	12800	95.4	13112
-25		Palaeoindian?; Paléoindien	CALak381	Mostin	39	-122.833		deepest stratum, 5.3 m depth, with obsidian flakes and tools, fish and bird bone, freshwater clam shells, hearths, pits, ochre, and human burials				Willig and Aikens, 1988; Frederickson and White, 1988; Wendorf, 1993; Moratto, 1984: 100	R_Date UCLA-2165	13571	12700	95.4	13115
-20		Palaeoindian, Clovis; Paléoindien	5WL269	Dent	40.3167	-104.817		mammoth remains and fluted points in a redeposited context				Stanford, 1999: 291; Breternitz, 1969: 115; Butler, 1981; Stafford et al., 1987: 40; Haynes, 1992: 360; Trautman and Willis, 1966: 172; Faunmap 566	R_Date I-622	14765	11977	95.4	13202
		Palaeoindian, Clovis; Paléoindien	34CD50	Domebo	34.95	-98.2667		mammoth bone bed with Clovis points in lower member of the Domebo Formation				Leonhardy, 1966; Stafford et al., 1987: 38	R_Date AA-808	14909	11833	95.4	13211
-20		Palaeoindian, Clovis; Paléoindien	34CD50	Domebo	34.95	-98.2667		mammoth bone bed with Clovis points in lower member of the Domebo Formation				Leonhardy, 1966; Long and Mielke, 1966: 414	R_Date SI-175	15133	11643	95.4	13232
-20		Palaeoindian, Clovis; Paléoindien	48WA322	Colby	44	-107.867		bone pile 2				Craigie, 1985; Stanford, 1999: 291; WYCRO, 2001; Haynes, 1992: 360; Walker, 1987; Frison, 1991: 25; Frison and Todd, 1986; Lundelius et al., 1983: Site 104; Faunmap 181	R_Date RL-392	13544	12727	95.4	13140
-25		Palaeoindian, Clovis; Paléoindien	EE:12:1	Lehner	31.4231	-110.113		second of two hearths in a sand bar in associated with bones and cultural material				Berry and Berry, 1986; Haury et al., 1959; Lance, 1959; Crane and Griffin, 1959: 190	R_Date M-811	13607	12706	95.4	13153
-20		Palaeoindian, Clovis; Paléoindien	34CD50	Domebo	34.95	-98.2667		mammoth bone bed with Clovis points in lower member of the Domebo Formation				Leonhardy, 1966; Long and Mielke, 1966: 414	R_Date SI-172	14786	12006	95.4	13226
		Palaeoindian; Paléoindien	39CU1142	Jim Pitts	43.75	-103.917						Stanford, 1999: 307	R_Date AA-20296	13706	12709	95.4	13164
		Palaeoindian; Paléoindien	36WH297	Meadowcroft Rockshelter	40.2867	-80.4833	Stratum 2a	middle stratum IIa, firepit in middle third of unit				Lepper, 1999; Herbstritt, 1988; Adovasio et al., 1978, 1983, 1984, 1999; Faunmap 78	R_Date SI-2491	15372	11328	95.4	13292
-25		culture?	Z:12:5	Ventana Cave	32.3333	-112.233		Bed 5-D, lower member of volcanic debris layer, a pond deposit, with a leaf-shaped point and an unfluted concave based point				Meltzer and Mead, 1985; Damon and Long, 1962: 246; Haury, 1950; Huckell and Haynes, 2003; Lundelius et al., 1983: Site 136; Willig and Aikens, 1988: 8; Faunmap 1145	R_Date A-203	17210	10298	95.4	13494
		Palaeoindian, Goshen; Paléoindien	24CT30	Mill Iron	45.8333	-104.167		camp/processing area, surface hearth				Haynes et al., 1992; Frison, 1996; Haynes, 1992: 361; Stanford, 1999: 307	R_Date Beta-16179	13448	12912	95.4	13181
		Palaeoindian, Clovis; Paléoindien	34CD50	Domebo	34.95	-98.2667		mammoth bone bed with Clovis points in lower member of the Domebo Formation				Leonhardy, 1966; Stafford et al., 1987: 38	R_Date AA-807	14671	12121	95.4	13250
		Palaeoindian, Goshen; Paléoindien	24CT30	Mill Iron	45.8333	-104.167		camp/processing area				Haynes et al., 1992; Frison, 1996; Haynes, 1992: 361	R_Date Beta-13026	13447	12993	95.4	13198
		Palaeoindian, Goshen; Paléoindien	24CT30	Mill Iron	45.8333	-104.167		camp/processing area				Haynes et al., 1992; Frison, 1996; Haynes, 1992: 361; Stanford, 1999: 307	R_Date Beta-20111	13471	12986	95.4	13215
		Palaeoindian; Paléoindien	10IH73	Cooper's Ferry	46.0333	-116.633		circular pit, 80 cm diameter, 120 cm deep, with cache of artifacts and bones, including a large scraper and four stemmed points				Bryan and Tuohy, 1999: 258; Davis and Sisson, 1998	R_Date Beta-114949	13352	13077	95.4	13212
		Palaeoindian?; Paléoindien?	36CL52	State Road Ripple	41.25	-79.5		feature with nondiagnostic lithic artifacts stratigraphically below an early Archaic component				Herbstritt, 1988; Lepper, 1999: 370	R_Date UGa-878	13541	12988	95.4	13237
		Palaeoindian; Paléoindien	39CU1142	Jim Pitts	43.75	-103.917						Stanford, 1999: 307	R_Date AA-20290	13748	12771	95.4	13266
		Palaeoindian, Goshen?; Paléoindien	24DW272	OTL Ridge	47.3333	-104.5		buried A-horizon associated with Palaeoindian artifacts				Hill, 2003	R_Date CAMS-84533	13331	13147	95.4	13253
		Palaeoindian; Paléoindien	48NO201	Agate Basin	43.3667	-104.067		area 3, alluvium, arroyo-fill sediment, below Folsom level with non-diagnostic artifacts				Walker, 1982: 281; Frison and Stanford, 1982: 179; Faunmap 175	R_Date SI-3734	13476	13085	95.4	13293
-25		Palaeoindian; Paléoindien	CASis218	Tule Lake Shelter	41.9167	-121.5		small fire pit, 215-220 cm depth, with obsidian chips, siliceous toolstone chips and a unifacial base				Beaton, 1991	R_Date Beta-39545	14109	12698	95.4	13327
-25		Palaeoindian, Clovis; Paléoindien	EE:12:1	Lehner	31.4231	-110.113		Clovis occupation, unit F2/F0				Haynes et al., 1984	R_Date SMU-308	13531	13089	95.4	13312
		Palaeoindian, Clovis; Paléoindien	34CD50	Domebo	34.95	-98.2667		mammoth bone bed with Clovis points in lower member of the Domebo Formation				Stanford, 1999: 291; Leonhardy, 1966; Stafford et al., 1987: 39	R_Date AA-825	14875	12547	95.4	13410
		cultural?; culturel?	33WY252	Sheriden Cave	40.975	-83.45	Layer 4	lower diamicton layer, between rhythmite and dolomitic rubble, with a bone bed mostly of flat-headed peccary				Bills and McDonald, 1998; Tankersley, 1997, 1999	R_Date CAMS-12837	13455	13193	95.4	13330
		culture?	7NC-A-2	Mitchell Farm	39.75	-75.6667		extracted from sediment in Zone VI, overlying quartz and chalcedony flakes, with a pine-spruce and nonarboreal pollen zone				Custer, 1989; Custer and DeSantis, 1985: 35; Klein, 1982, 1983	R_Date UGa-4323	14600	12626	95.4	13385
		Palaeoindian, Clovis; Paléoindien	34CD50	Domebo	34.95	-98.2667		mammoth bone bed with Clovis points in lower member of the Domebo Formation				Stanford, 1999: 291; Stafford et al., 1987: 39; Hofman, 1988; Leonhardy, 1966	R_Date AA-823	14880	12555	95.4	13422
		Palaeoindian, Clovis; Paléoindien	41DN479	Aubrey	33.25	-96.8667		Trench B, stratum G/A, 88.73 m elevation, on the Clovis occupation surface				Stanford, 1999: 291; Humphrey and Ferring, 1994: 203	R_Date AA-5271	13574	13144	95.4	13373
-25		cultural?; culturel?	41GD30	Berger Bluff	28.7867	-97.1722		hearth, feature 5, near base of stratum 2B, adjacent to a concentration of small vertebrate remains that may have been masticated and excreted by a human				Brown, 1987; Valastro et al., 1988: 246	R_Date Tx-3569	16162	11498	95.4	13684
		Palaeoindian, Goshen; Paléoindien	24CT30	Mill Iron	45.8333	-104.167		bison bone bed				Frison, 1996; Haynes, 1992: 361; Stanford, 1999: 307	R_Date NZA-624	16525	11249	95.4	13751
		Palaeoindian, Goshen; Paléoindien	24CT30	Mill Iron	45.8333	-104.167		bison bone bed				Frison, 1996; Haynes, 1992: 361; Stanford, 1999: 307	R_Date NZA-625	13744	13096	95.4	13406
		cultural?; culturel?	33WY252	Sheriden Cave	40.975	-83.45	Layer 4	lower diamicton layer, between rhythmite and dolomitic rubble, with a bone bed mostly of flat-headed peccary				Bills and McDonald, 1998; Tankersley, 1997, 1999	R_Date CAMS-12839	13550	13276	95.4	13400
		Early period; période ancienne	10LH15	Jaguar Cave	44.2833	-112.583		hearth III				Gowlett et al., 1987; Anderson, 1974; Browman and Munsell, 1969: 250; Willig and Aikens, 1988: 9; Dort, 1975; Guilday and Adam, 1967; Miller, 1965; Sadek, 1965; Sadek-Kooros, 1972; Faunmap 19	R_Date GX-395	14041	12956	95.4	13432
		Palaeoindian, Clovis; Paléoindien	41DN479	Aubrey	33.25	-96.8667		Trench B, stratum G/A, 88.71 m elevation, on the Clovis occupation surface				Stanford, 1999: 291; Humphrey and Ferring, 1994: 203	R_Date AA-5274	13590	13240	95.4	13418
-25		cultural?; culturel?	47SK5	Raddatz Rockshelter	43.35	-89.9333		small fragments in stratum R, 7.5 ft depth, possibly the remains of a hearth, but no artifacts in association				Lovis and Robertson, 1989; Boszhardt, 1977; Crane and Griffin, 1959: 178, 1960: 34; Griffin, 1965: 659; Lepper, 1999: 369; Faunmap 49	R_Date M-812	14196	12796	95.4	13481
		cultural?; culturel?	33WY252	Sheriden Cave	40.975	-83.45	Layer 4	lower diamicton layer, between rhythmite and dolomitic rubble, with a bone bed mostly of flat-headed peccary				Bills and McDonald, 1998; Tankersley and Landefeld, 1998; Tankersley et al., 1997; Tankersley, 1997, 1999	R_Date CAMS-12845	13700	13258	95.4	13438
-25		Palaeoindian, Stemmed; Paléoindien	26WP46	Smith Creek Cave	39.35	-114.083		test pit 5, scattered fragments from living floor, Mt. Moriah layer				Willig and Aikens, 1988; Beck and Jones, 1997; Bryan, 1979, 1980, 1988; Bryan and Tuohy, 1999; Miller, 1979; Thompson, 1985; Faunmap 114; Valastro et al., 1977: 318	R_Date Tx-1421	13847	13156	95.4	13518
-25	Estimated	Palaeoindian, Clovis; Paléoindien	40DV400	Johnson	36.25	-86.75		stratum IV, 20 m west of the feature dated by Tx-6999, lower portion of the same level, 30 cm from a Clovis preform			delta 13c estimated based on sample type: charcoal	Dent, 1995; Broster, et al. 1991; Goodyear, 1999: 448; Wisner, 1993	R_Date Tx-7000	16938	11325	95.4	13978
		Palaeoindian; Paléoindien	48NO201	Agate Basin	43.3667	-104.067		area 2, alluvium, arroyo-fill sediment, below Folsom level with non-diagnostic artifacts				Faunmap 175; Walker, 1982b: 281, 1987; Frison and Stanford, 1982	R_Date SI-3731	13745	13345	95.4	13530
		cultural?; culturel?	33WY252	Sheriden Cave	40.975	-83.45	Layer 3	rhythmite layers between upper and lower diamicton, with bones rounded and abraded by fluvial processes				Bills and McDonald, 1998; Tankersley and Landefeld, 1998; Tankersley et al., 1997; Tankersley, 1997, 1999; McDonald, 1994	R_Date PITT-892	14065	13115	95.4	13562
		Palaeoindian; Paléoindien	39CU1142	Jim Pitts	43.75	-103.917						Stanford, 1999: 307	R_Date AA-20293	14050	13140	95.4	13570
		culture?	CACalS342	Clarks Flat	38.1667	-120.5		stratum IV, the lowest cultural stratum				Bryan and Tuohy, 1999: 258; La Jeunesse and Pryor, 1999; Rondeau, 1991	R_Date Beta-14299	13936	13263	95.4	13556
		Palaeoindian; Paléoindien	39CU1142	Jim Pitts	43.75	-103.917						Stanford, 1999: 307	R_Date AA-20292	14170	13154	95.4	13649
-25		Palaeoindian; Paléoindien	48NO201	Agate Basin	43.3667	-104.067		area 3, alluvium, arroyo-fill sediment, below Folsom level with non-diagnostic artifacts				Frison and Stanford, 1982: 179; Faunmap 175	R_Date I-10899	14009	13429	95.4	13670
		Early period; période ancienne	35LK55	Cougar Mountain #2	43.4	-120.883		level 8, stratum 4, hearth				Gilsen, 2000; Bedwell, 1973; Willig and Aikens, 1988: 9	R_Date GaK-1751	15085	13145	95.4	13938
-25	Estimated	Palaeoindian, Clovis; Paléoindien	40DV400	Johnson	36.25	-86.75		stratum IV, feature 6, a basin-shaped hearth with a Clovis preform and carbonized spruce scales			delta 13c estimated based on sample dated: charcoal	Dent, 1995; Broster, et al. 1991; Goodyear, 1999: 448; Wisner, 1993	R_Date Tx-7454	14100	13565	95.4	13838
		Palaeoindian; Paléoindien	10IH73	Cooper's Ferry	46.0333	-116.633		circular pit, 80 cm diameter, 120 cm deep, with cache of artifacts and bones, including a large scraper and four stemmed points				Bryan and Tuohy, 1999: 258; Davis and Sisson, 1998	R_Date Beta-114806	14477	13461	95.4	13898
-25		culture?	8SO18	Little Salt Spring	27.075	-82.2333		stake apparently driven into an extinct giant land tortoise, excavation B75, test 1, reentrant at -26 m, 20.9 m below mean sea level				Valastro et al., 1986: 1189; Clausen et al., 1979; Faunmap 1662; Goodyear, 1999: 445; Lundelius et al., 1983: Site 59	R_Date Tx-2636	14693	13451	95.4	13929
		Palaeoindian, Stemmed; Paléoindien	26WP46	Smith Creek Cave	39.35	-114.083		white ash, Mt. Moriah layer				Willig and Aikens, 1988; Beck and Jones, 1997; Bryan, 1979, 1980, 1988; Bryan and Tuohy, 1999; Miller, 1979; Thompson, 1985	R_Date RIDDL-797	15547	13089	95.4	14165
		Palaeoindian, Stemmed; Paléoindien	26WP46	Smith Creek Cave	39.35	-114.083		test pit 8, scattered twigs in white ash zone, Mt. Moriah layer				Willig and Aikens, 1988; Beck and Jones, 1997; Bryan, 1979, 1980, 1988; Bryan and Tuohy, 1999; Miller, 1979; Thompson, 1985; Faunmap 114	R_Date Birm-752	14575	13734	95.4	14036
		Palaeoindian; Paléoindien	33CS-?	Eppley Rockshelter	40.3333	-81.9167		lower half of a hearth, 110 cm depth, lined with sandstone slabs, associated with a lanceolate point				Maslowski et al., 1995; Lepper, 1999: 379; Brush, 1993	R_Date UCLA-2589 C	14701	13747	95.4	14102
		Palaeoindian; Paléoindien	33CS-?	Eppley Rockshelter	40.3333	-81.9167		lower half of a hearth, 110 cm depth, lined with sandstone slabs, associated with a lanceolate point				Maslowski et al., 1995; Lepper, 1999: 379; Brush, 1993	R_Date UCLA-2589C	14701	13747	95.4	14102
		Palaeoindian; Paléoindien	8JE591	Page-Ladson	30.1167	-86		Zone D, unit 12, associated with bola stone				Dunbar et al., 1989; Faunmap 1576	R_Date Beta-15088	14940	13998	95.4	14389
-25.1		geoarchaeology, Folsom; géoarchéologie	32DU955A	Bobtail Wolf	47.1667	-102.333		west terrace, 533N/413E, 101-106 cm depth, lower Leonard paleosol (Ab) with Folsom artifacts				Root, 2000	R_Date WSU-4452	12542	11238	95.4	11857
-25.3		geoarchaeology, Folsom; géoarchéologie	32DU955A	Bobtail Wolf	47.1667	-102.333		west terrace, 533N/413E, 101-106 cm depth, lower Leonard paleosol (Ab) with Folsom artifacts				Root, 2000	R_Date WSU-4453	12525	11266	95.4	11886
		geoarchaeology; géoarchéologie	23CE426	Big Eddy	38.0917	-93.75		central portion of the 3Ab horizon of Paleosol 1 with late Palaeoindian artifacts				Lopinot et al., 1998	R_Date AA-27487	12540	12024	95.4	12273
-23.4		geoarchaeology, Folsom; géoarchéologie	32DU955A	Bobtail Wolf	47.1667	-102.333		south terrace, Block 4, 463N/499E, 50-55 cm depth, upper Leonard paleosol (Ab), with Folsom artifacts				Root, 2000; Root and Ahler, 1994; Root et al., 1996	R_Date WSU-4445	12719	11620	95.4	12257
		geoarchaeology; géoarchéologie	25SX115	Hudson-Meng	42.7394	-103.603		stratum B, bison bone bed, 955.170N, 986.234E, 84.8 cm above datum				Frison, 1991; Stanford, 1999; Agenbroad, 1978a, 1978b; Buenger, 2001; Haynes and Haas, 1974; L.C. Todd, p.c. 2001; Wang et al., 1997; Faunmap 642	R_Date Beta-64319	12573	12047	95.4	12325
-23.8		geoarchaeology, Folsom; géoarchéologie	32DU955A	Bobtail Wolf	47.1667	-102.333		west terrace, 533N/413E, 71-76 cm depth, upper Leonard paleosol (Ab) with Folsom artifacts				Root, 2000	R_Date WSU-4454	12726	11640	95.4	12282
-23.4		geoarchaeology, Folsom; géoarchéologie	32DU955A	Bobtail Wolf	47.1667	-102.333		west terrace, 533N/413E, 71-76 cm depth, upper Leonard paleosol (Ab) with Folsom artifacts				Root, 2000	R_Date WSU-4455	12726	11640	95.4	12282
		geoarchaeology; géoarchéologie	25SX115	Hudson-Meng	42.7394	-103.603		stratum B, bison bone bed, 955.979N, 977.176E, 99.9 cm above datum				Frison, 1991; Stanford, 1999; Agenbroad, 1978a, 1978b; Buenger, 2001; Haynes and Haas, 1974; L.C. Todd, p.c. 2001; Wang et al., 1997; Faunmap 642	R_Date Beta-65279	12690	12167	95.3	12500
-21.2		geoarchaeology, Folsom; géoarchéologie	32DU955A	Bobtail Wolf	47.1667	-102.333		south terrace, Block 4, 463N/499E, 50-55 cm depth, upper Leonard paleosol (Ab) with Folsom artifacts				Root, 2000; Root and Ahler, 1994; Root et al., 1996	R_Date WSU-4444	12991	12041	95.4	12561
-25		geoarchaeology; géoarchéologie	48NO211	Sheaman	43.3667	-104.067		very small sample above the Clovis or Goshen level				Faunmap 169; Frison and Stanford, 1982: 179	R_Date RL-1000	30906	5880	95.4	13619	x
-25		geoarchaeology; géoarchéologie	48NO211	Sheaman	43.3667	-104.067		above the Clovis or Goshen level				Faunmap 169; Frison and Stanford, 1982: 179	R_Date RL-1241	13033	10439	95.4	11778	x
-25		Palaeoindian, Agate Basin; Paléoindien	48NO201	Agate Basin	43.3667	-104.067		area 2, alluvium, arroyo-fill sediment above Agate Basin level				Frison and Stanford, 1982: 179; Faunmap 175	R_Date RL-738	19557	7660	95.4	12559	x
-25		culture?	13SR153	Buchanan	42	-93.6167						Faunmap 2918	R_Date Beta-20953	12522	11348	95.4	11942	x
-25		geoarchaeology; géoarchéologie	41LU1	Lubbock Lake	33.6206	-101.892	Stratum 2	area 2, base of stratum 2, humic acid from marsh sediment				Holliday et al., 1985	R_Date SMU-1110	12398	11822	95.4	12106	x
		geoarchaeology; géoarchéologie	25SX115	Hudson-Meng	42.7394	-103.603		stratum B, bison bone bed, 965.028N, 980.476E, 66.9 cm above datum				Frison, 1991; Stanford, 1999; Agenbroad, 1978a, 1978b; Buenger, 2001; Haynes and Haas, 1974; L.C. Todd, p.c. 2001; Wang et al., 1997; Faunmap 642	R_Date Beta-65280	12383	11957	95.4	12107	x
		geoarchaeology; géoarchéologie	41RB1	Miami or Cowan Ranch	35.6167	-100.617		humates, playa fill overlying the Clovis bone bed				Holliday et al., 1991, 1994; Faunmap 798	R_Date AA-7085	12860	11180	95.4	12069	x
		Palaeoindian, Clovis; Paléoindien	41DN479	Aubrey	33.25	-96.8667		fill from a paleochannel				Stanford, 1999: 291; Ferring, 1990; Faunmap 1933	R_Date Beta-32002	12655	11625	95.4	12190	x
		geoarchaeology; géoarchéologie	NY	Engelbert	42.0217	-76.3672		possible forest floor overlying the Palaeoindian occupation				Ennis et al., 1995; Tankersley, 1996, 1998; Tankersley et al., 1997	R_Date BGS-1794	13072	10878	95.4	12066	x
		geoarchaeology; géoarchéologie	24MA171	Barton Gulch	45.25	-112.167		downstream mining cut, a carbonaceous stratum underlying the Alder Complex occupation				Aaberg et al., 1996; Davis and Hill, 1995	R_Date Tx-7822	12542	11835	95.4	12220	x
		geoarchaeology; géoarchéologie	NY	Engelbert	42.0217	-76.3672		possible forest floor overlying the Palaeoindian occupation				Ennis et al., 1995; Tankersley, 1996, 1998; Tankersley et al., 1997	R_Date BGS-1795	12566	11824	95.4	12234	x
		culture?	20WA-?	Ellsworth Road	42.25	-83.8333		peaty silt and clay stratified within the pulp cavities of both mastodon tusks				Bonnichsen et al., 1987; Fisher, 1984a, 1984b, 1987; Holman et al., 1986; Faunmap 2037	R_Date Beta-1388	12575	11840	95.4	12264	x
-25		culture?	20LP-?	Rappuhn mastodon	43.2294	-83.1967		stick from a platform of wood poles believed laid down by people who butchered the mastodon				Dreimanis, 1968: 262; Crane and Griffin, 1968: 63-64; G. Haynes, 1991: 207; Wittry, 1965; Faunmap 2087	R_Date M-1782	13100	11091	95.4	12115	x
-28.8		geoarchaeology; géoarchéologie	FF:10:1	Double Adobe	31.4833	-109.717		trench G, nodules in rusty sand 4 m depth, with rolled mammoth bones but no cultural material				Berry and Berry, 1986; Faunmap 1216; Long and Muller, 1981: 211; Waters, 1985	R_Date A-1152	12609	11974	95.4	12295	x
-29.4		geoarchaeology; géoarchéologie	11ST123	Smiling Dan	39.6861	-90.5597		Unit Ia, the lower portion of a silty, valley-filling, slackwater deposits that grades to the Keach School terrace				Liu et al., 1992: 100	R_Date ISGS-989	12750	11410	95.4	12272	x
		geoarchaeology; géoarchéologie	23CE426	Big Eddy	38.0917	-93.75		basal portion of the 3Ab horizon of Paleosol 1				Lopinot et al., 1998	R_Date AA-27488	12619	12082	95.4	12389	x
-25		geoarchaeology; géoarchéologie	DkPb-2	Bayrock	49.8083	-112.175		sandy alluvium containing sticks and erect willow stumps, 8.2 m depth, to provide a maximum age for bison skull and artifacts	Mammalia: Bison sp		DkPb-2, Bayrock: The radiocarbon samples were collected from the lower part of the unit. A cobble chopper with a bison skull occurred in middle part, and an Alberta point and two spokeshaves were found in the upper part.	Brumley and Rushworth, 1983; Dyck and Fyles, 1962; McCallum and Dyck, 1960; Trylich and Bayrock, 1966; Wormington and Forbis, 1965; Faunmap 3980	R_Date GSC-3	12765	11647	95.4	12337	x
-25		geoarchaeology; géoarchéologie	CAIny20	Panamint	36.3333	-117.333		Trench #2 at north end of Lake Hill, ca. 14" depth, without associated cultural material but probably related to UCLA-989				Berger and Libby, 1966: 468; Davis, 1970	R_Date UCLA-990	12714	12017	95.4	12418	x
-25		culture?	24CB84	False Cougar Cave	45.1167	-108.25	Stratum 2	probably extension of stratum IIB on lip, 1.32 m below datum, or middle of stratum II				Graham et al., 1987: Table 2; Faunmap 577; Bonnichsen and Bolen, 1985a, 1985b; Bonnichsen et al., 1986	R_Date SI-5289	12716	12031	95.4	12430	x
-25		geoarchaeology; géoarchéologie	41LU1	Lubbock Lake	33.6206	-101.892	Stratum 2	humic acid, area 2, substratum 2ALB1				Holliday et al., 1983	R_Date SMU-285	12685	12139	95.4	12471	x
-25		culture?	48NO11	Rawhide Butte	42.6167	-104.483		on erosional contact between two silt units, the lower one with an articulated mammoth skeleton with charred vertebrae but no artifacts				Damon et al., 1964: 102; Anderson, 1974; Craigie, 1985; Frison, 1978: 85; Faunmap 236	R_Date A-366	13082	11309	95.4	12314	x
		Palaeoindian, Folsom; Paléoindien	48NO201	Agate Basin	43.3667	-104.067		area 3, alluvium, arroyo-fill sediment between the Folsom and Hell Gap levels				Frison and Stanford, 1982: 179; Faunmap 175	R_Date SI-3730	12714	12166	95.3	12536	x
-24.5		geoarchaeology, Folsom; géoarchéologie	32DU955A	Bobtail Wolf	47.1667	-102.333		south terrace, Block 4, 463N/499E, 70-75 cm depth, lower Leonard paleosol (Ab) with Folsom artifacts				Root, 2000; Root and Ahler, 1994; Root et al., 1996	R_Date WSU-4447	13213	11245	95.4	12335	x
-26.2		geoarchaeology; géoarchéologie	1Lu496	Dust Cave	34.8333	-87.6667		zone Y1, non-cultural, N55/W63.36, Level 35, 460 cm depth				Sherwood et al., 2004	R_Date Beta-81603	12690	12420	95.4	12575	x
-25		cultural?; culturel?	15BE18	Big Bone Lick	38.8756	-84.75		alluvium containing stream-worn remains of extinct fauna, possibly contemporaneous, but not associated, with a Clovis occupation				Maslowski et al., 1995; Dreimanis, 1968; Levin et al., 1965: 374; Meltzer and Mead, 1985; Tankersley, 1987, 1990: 82	R_Date W-1358	13051	11709	95.4	12434	x
		culture?	45CA218	Manis	48.0333	-123.083						Lyman, 2001; Gustafson et al., 1979; Peterson et al., 1983; Faunmap 1039	R_Date WSU-2209	12882	11834	95.4	12471	x
		geoarchaeology; géoarchéologie	35GM9	Wildcat Canyon	45.6889	-120.495		Area 5, stratum J, root(?) at feature 450				Gilsen, 2000; Chatters, 1968: 490; Crane and Griffin, 1962: 199; Dumond and Minor, 1983: 154; Trautman, 1963: 74; Willig and Aikens, 1988: 13; Faunmap 1396	R_Date GaK-1322	12920	11827	95.4	12464	x
		culture?	Z:12:5	Ventana Cave	32.3333	-112.233		A-38,979 block of Volcanic Debris curated at the Arizona State Museum				Huckell and Haynes, 2003	R_Date AA-9167	12729	12240	95.4	12576	x
-25		Palaeoindian, Stemmed; Paléoindien	26WP46	Smith Creek Cave	39.35	-114.083		upper dung and rubble deposit, test pit 8, above white ash zone, just above Mt. Moriah layer				Willig and Aikens, 1988; Beck and Jones, 1997; Bryan, 1979, 1980, 1988; Bryan and Tuohy, 1999; Miller, 1979; Thompson, 1985; Faunmap 114	R_Date GaK-5442	13053	11845	95.4	12531	x
		geoarchaeology; géoarchéologie	39SH33	Lange/Ferguson	43.25	-102.75		sediment unit sealing the bone bed, a minimum age for fossils and Clovis artifacts				Stanford, 1999: 291; Frison, 1991; Hannus, 1989; Haynes, 1992: 360; Martin, 1987; Stewart and Martin, 1993; Faunmap 737	R_Date I-11710	13180	11611	95.4	12500	x
-25		Palaeoindian; Paléoindien	EE:8:25	Murray Springs	31.575	-110.169		insoluble organic matter, outcropping of Unit F2 "black mat"				Haas and Haynes, 1975: 355	R_Date SMU-109	12830	12138	95.4	12600	x
		Early Archaic; Archaïque inférieur	CT	Bliss	41.2833	-72.2833						Calogero and Philpotts, 1995	R_Date Beta-1880	12735	12548	95.4	12652	x
		culture?	CASMI261	Daisy Cave	34.0333	-120.3		level G, a thin paleosol below the open shell midden, with no clearly association cultural evidence				Erlandson, 1993; Erlandson et al., 1996; Rick et al., 2001; Faunmap 1406	R_Date Beta-14660	12749	12427	95.4	12642	x
-25.6		geoarchaeology; géoarchéologie	26WP-?	Sunshine Locality	39.6667	-115.367		stratum E, gravelly channel fill				Beck and Jones, 1997; Huckleberry et al., 2001	R_Date Beta-37515	13408	11289	95.4	12486	x
-25		Palaeoindian; Paléoindien	EE:8:25	Murray Springs	31.575	-110.169		Unit F1, channel sand, 5 cm below F2, north wall natural exposure, south branch Curry Draw				Haynes et al., 1984; Valastro et al., 1975: 54-55	R_Date Tx-1459	12978	12148	95.4	12619	x
-17		Palaeoindian, Clovis; Paléoindien	41DN479	Aubrey	33.25	-96.8667		Trench 25, stratum G, 89.05 m elevation, humates from distal flood plain silt and clay burying the Clovis occupation surface				Stanford, 1999: 291; Faunmap 1933; Humphrey and Ferring, 1994: 203; Ferring, 1989, 1990	R_Date SMU-2338	12770	12432	95.4	12655	x
		Palaeoindian?; Paléoindien?	35LK535	Lake Abert	42.5	-120.25		on beach in pit, unit 24N/20W, basal level below willow leaf points				Gilsen, 2000, p.c. 2001; Oetting, 1989	R_Date Beta-6063	12995	12238	95.5	12647	x
		culture?	20LP-?	Rappuhn mastodon	43.2294	-83.1967		20-22" depth, at base of deepest pocket of peat, immediately upon and beneath platform timbers associated with mastodon bones				Dreimanis, 1968: 262; Crane and Griffin, 1968: 63-64; G. Haynes, 1991: 207; Wittry, 1965; Faunmap 2087	R_Date M-1746	12805	12427	95.4	12658	x
-25		culture?	20LP-?	Rappuhn mastodon	43.2294	-83.1967		stick from a platform of wood poles believed laid down by people who butchered the mastodon				Dreimanis, 1968: 262; Crane and Griffin, 1968: 63-64; G. Haynes, 1991: 207; Wittry, 1965; Faunmap 2087	R_Date M-1780	13419	11404	95.4	12568	x
-25		culture?	20LP-?	Rappuhn mastodon	43.2294	-83.1967		stick from a platform of wood poles believed laid down by people who butchered the mastodon				Dreimanis, 1968: 262; Crane and Griffin, 1968: 63-64; G. Haynes, 1991: 207; Wittry, 1965; Faunmap 2087	R_Date M-1781	13419	11404	95.4	12568	x
-33		geoarchaeology; géoarchéologie	26WP-?	Sunshine Locality	39.6667	-115.367		stratum E, gravelly channel fill				Huckleberry et al., 2001	R_Date Beta-105658	12758	12570	95.4	12687	x
-24.9		geoarchaeology, Folsom; géoarchéologie	32DU955A	Bobtail Wolf	47.1667	-102.333		south terrace, Block 4, 463N/499E, 70-75 cm depth, lower Leonard paleosol (Ab) with Folsom artifacts				Root, 2000; Root and Ahler, 1994; Root et al., 1996	R_Date WSU-4446	13100	12078	95.4	12671	x
-25		geoarchaeology; géoarchéologie	41LU1	Lubbock Lake	33.6206	-101.892	Stratum 2	humin, trench 90, substratum 2ALB1, organic mud				Holliday et al., 1983	R_Date SI-3202	12806	12567	95.4	12698	x
		Palaeoindian?; Paléoindien	34GR121	Howard Gully	34.9167	-99.5		the lower of two organic-rich lenses exposed in the wall of a gully				Hofman et al., 1991; Wyckoff and Dalquest, 1997	R_Date NZA-1461	12979	12555	95.4	12723	x
		Palaeoindian?; Paléoindien?	35LK535	Lake Abert	42.5	-120.25		on beach in pit, unit 24N/20W, basal level below willow leaf points				Gilsen, 2000, p.c. 2001; Oetting, 1989	R_Date Beta-6118	13009	12539	95.4	12725	x
-23.1		geoarchaeology, Folsom; géoarchéologie	32DU955A	Bobtail Wolf	47.1667	-102.333		Block 6, 537N/531E, 55-60 cm depth, upper Leonard paleosol (Ab) with Folsom artifacts				Root, 2000	R_Date DRI-3047	13079	12427	95.4	12763	x
		culture?	8JE603	Little River Rapids	30.3333	-83.9167		Zone 3, level 2, containing a single stone flake				Muniz, 1998	R_Date Beta-111676	13046	12675	95.4	12814	x
		Palaeoindian; Paléoindien	NY	Engelbert	42.0217	-76.3672		slender twigs in lower half of gravelly clay, 145-155 cm depth				Laub et al., 1988, 1996; Faunmap 2273; G. Haynes, 1991	R_Date Beta-16175	13015	12696	95.4	12817	x
-18.3		Palaeoindian, Clovis; Paléoindien	41DN479	Aubrey	33.25	-96.8667		Trench 2A, stratum E1, 87.80 m elevation, humates from pond fill burying the Clovis occupation surface				Stanford, 1999: 291; Ferring, 1990; Faunmap 1933; Humphrey and Ferring, 1994: 203	R_Date SMU-2194	13003	12703	95.4	12818	x
		geoarchaeology; géoarchéologie	34CD50	Domebo	34.95	-98.2667		buried stump rooted in the lower member of the Domebo Formation about 50 m downstream from the bone bed				Hofman, 1988; Leonhardy, 1966	R_Date Beta-24212	13015	12718	95.4	12850	x
-25		geoarchaeology; géoarchéologie	DkPb-2	Bayrock	49.8083	-112.175		cross-bedded sand deposited by an ice-margin stream, 40 feet depth, to provide a maximum age for bison skull and artifacts	Mammalia: Bison sp		DkPb-2, Bayrock: The radiocarbon samples were collected from the lower part of the unit. A cobble chopper with a bison skull occurred in middle part, and an Alberta point and two spokeshaves were found in the upper part.	Brumley and Rushworth, 1983; Dyck and Fyles, 1962; McCallum and Dyck, 1960; Trylich and Bayrock, 1966; Wormington and Forbis, 1965; Faunmap 3980	R_Date S-68	13411	12422	95.4	12904	x
		geoarchaeology; géoarchéologie	45CA218	Manis	48.0333	-123.083		pollen profile, 1.05-1.17 m depth				Lyman, 2001; Gustafson et al., 1979; Peterson et al., 1983; Faunmap 1039	R_Date WSU-2208	13146	12678	95.4	12892	x
-30.6		geoarchaeology; géoarchéologie	26WP-?	Sunshine Locality	39.6667	-115.367		stratum E, gravelly channel fill				Huckleberry et al., 2001	R_Date Beta-105657	13035	12738	95.4	12886	x
		geoarchaeology; géoarchéologie	34CD50	Domebo	34.95	-98.2667		buried stump rooted in the lower member of the Domebo Formation about 100 feet downstream from the bone bed				Stanford, 1999: 291; Hofman, 1988; Leonhardy, 1966	R_Date SMU-695	14889	11212	95.4	12932	x
		Palaeoindian?; Paléoindien	34GR121	Howard Gully	34.9167	-99.5		the lower of two organic-rich lenses exposed in the wall of a gully				Hofman et al., 1991; Wyckoff and Dalquest, 1997	R_Date Beta-20359	13373	12600	95.4	12946	x
-25		geoarchaeology	EE:12:1	Lehner	31.4231	-110.113		channel gravels of Graveyard member, Unit F1				Haynes et al., 1984; Haas and Haynes, 1975: 357	R_Date SMU-181	13336	12664	95.4	12956	x
		culture?	45CA218	Manis	48.0333	-123.083						Lyman, 2001; Gustafson et al., 1979; Peterson et al., 1983; Faunmap 1039	R_Date SI-4017	13110	12789	95.4	12971	x
		geoarchaeology; géoarchéologie	24BW626	Indian Creek	46.3083	-111.637		downstream locality, Units 1-2, substratum, with Glacier Peak tephra				Davis and Hill, 1998	R_Date Beta-4951	13217	12728	95.4	12975	x
-25		geoarchaeology; géoarchéologie	42TO13	Danger Cave	40.6167	-116		cultural level 1, sand 1, uncharred wood under fireplace, feature 108				Grayson, 1988; Libby, 1951: 294; Jennings, 1957; Marwitt and Fry, 1973; Tamers et al., 1964: 156-157; Faunmap 1047	R_Date C-610	14715	11404	95.4	13059	x
		culture?	20CA-VP	Heisler mastodon	42.3806	-84.775		basal marl				Bearss and Kapp, 1987; Fisher, 1987, 1995; Shoshani, 1989; Faunmap 2072	R_Date Beta-12934	13238	12767	95.4	13011	x
		culture?	45CA218	Manis	48.0333	-123.083						Lyman, 2001; Gustafson et al., 1979; Peterson et al., 1983; Faunmap 1039	R_Date USGS-592	13212	12886	95.4	13069	x
-22.84		geoarchaeology, Folsom; géoarchéologie	32DU955C	Big Black	47.1667	-102.333		Block 3, 826N/E340, 45-55 cm depth, lower Leonard paleosol, with Folsom artifacts				William, 2000	R_Date DRI-2931	13268	12819	95.4	13064	x
		geoarchaeology; géoarchéologie	23CE426	Big Eddy	38.0917	-93.75		basal portion of the 3Ab horizon of Paleosol 1				Lopinot et al., 1998	R_Date AA-27485	13292	13026	95.4	13144	x
-24.7		Palaeoindian; Paléoindien	FB9366	Pendejo Cave	32.3333	-108		Zone C1, unit E1S2				Chrisman et al., 1996	R_Date UCR-2602	13411	12945	95.4	13164	x
		cultural?; culturel?	23CE426	Big Eddy	38.0917	-93.75		3.83 m depth				Ray et al., 2000	R_Date AA-34589	13384	13077	95.4	13219	x
		culture?	45CA218	Manis	48.0333	-123.083						Lyman, 2001; Gustafson et al., 1979; Peterson et al., 1983; Faunmap 1039	R_Date SI-4018	13391	13087	95.4	13230	x
		geoarchaeology; géoarchéologie	41RB1	Miami or Cowan Ranch	35.6167	-100.617		organic residue, loess 0-10 cm below the Clovis bone bed				Holliday et al., 1991, 1994; Faunmap 798	R_Date AA-7086	13485	13052	95.4	13261	x
-27.3		geoarchaeology; géoarchéologie	29	Honest Injun Cave (GS3)	32.3667	-104.4		Area II, top 10 cm of stratum 2si				Hill et al., 1995	R_Date A-7438	13949	12730	95.4	13315	x
		Early period; période ancienne	35LK1871		43	-120.75		unit 6B-2, lens of shell 75 cm deep, below lacustrine clay, with no diagnostic artifacts				Gilsen, 2000, p.c. 2001	R_Date Beta-23957	13485	13130	95.4	13333	x
		geoarchaeology; géoarchéologie	45CA218	Manis	48.0333	-123.083		pollen profile, 1.36-1.43 m depth				Lyman, 2001; Gustafson et al., 1979; Peterson et al., 1983; Faunmap 1039	R_Date WSU-2211	13726	13108	95.4	13395	x
		geoarchaeology; géoarchéologie	33ME274	Paleo Crossing	41.1667	-81.8333		sterile soil sample stratigraphically equivalent to the matrix of the post molds				Maslowski et al., 1995; Brose, 1994; Brose and Barrish, 1992; Brush, 1993; Lepper, 1999: 382; Tankersley and Holland, 1994	R_Date AA-10131 B	13722	13325	95.4	13507	x
		geoarchaeology; géoarchéologie	33ME274	Paleo Crossing	41.1667	-81.8333		sterile soil sample stratigraphically equivalent to the matrix of the post molds				Maslowski et al., 1995; Brose, 1994; Brose and Barrish, 1992; Brush, 1993; Lepper, 1999: 382; Tankersley and Holland, 1994	R_Date AA-10131B	13722	13325	95.4	13507	x
		geoarchaeology; géoarchéologie	NY	Engelbert	42.0217	-76.3672		locus 2, feature 61, horizon 1, 1.7 m depth, the feature probably of natural origin, dates the base of terrace T3				Custer, 1996; Funk, 1979, 1993; Funk and Wellman, 1984: 84	R_Date DIC-476	18169	10653	95.4	14146	x
		culture?	33LI-?	Burning Tree Mastodon	39.9792	-82.4528		associated with mastodon skeleton				Maslowski et al., 1995; Lepper, 1999; Fisher et al., 1991, 1994; Lepper et al., 1991: 124; Faunmap 2272	R_Date Beta-35045	13764	13328	95.4	13551	x
		geoarchaeology; géoarchéologie	8JE603	Little River Rapids	30.3333	-83.9167		pebbly, gray loamy sand, zone 4				Muniz, 1998	R_Date Beta-111677	13754	13453	95.4	13601	x
-20			DeRu-VP		48.6667	-123.433	layer of marl beneath an irrigation pond, 1.5 m depth, removed by a backhoe1.5m depth	Marl Layer		It is assumed that this date was not corrected previously for isotopic fractionation. removed by a backhoe. Unknown if this date corresponds to any human activity.	DeRu-VP: The marl enclosing a bison skull contained a pollen assemblage dominated by pine, along with Populus pollen presumed to be from P. tremuloides. The pine zone ends by 11,500 BP in most coastal areas, and the indication of aspen stands suggests similarities to the extant vegetation of the B.C. interior with a cold, dry climate.	Harington, 2003: 427; Hebda, 1988; Mackie, 1987	R_Date SFU-n/a-1	13949	13446	95.4	13655	x
		culture?	45CA218	Manis	48.0333	-123.083	Site 178	bog sediments associated with mastodon remains				Lyman, 2001; Gustafson et al., 1979; Peterson et al., 1983; Faunmap 1039; Lundelius et al., 1983: site 178	R_Date USGS-591	13785	13490	95.4	13662	x
		geoarchaeology; géoarchéologie	5MF2642		40.5	-108.833		fill unconformably mantling a paleosol				McFaul and Truesdale, 1989	R_Date Beta-27681	14639	13257	95.4	13787	x
		cultural?; culturel?	23CE426	Big Eddy	38.0917	-93.75		3.64 m depth				Ray et al., 2000	R_Date AA-34587	14062	13491	95.4	13768	x
		Palaeoindian, Gainey; Paléoindien	33ME274	Paleo Crossing	41.1667	-81.8333		floated from soil samples taken from a post mold				Maslowski et al., 1995; Brose, 1994; Brose and Barrish, 1992; Brush, 1993; Lepper, 1999: 382; Tankersley and Holland, 1994	R_Date AA-8250 B	14113	13575	95.4	13862	x
		Palaeoindian, Gainey; Paléoindien	33ME274	Paleo Crossing	41.1667	-81.8333		floated from soil samples taken from a post mold				Maslowski et al., 1995; Brose, 1994; Brose and Barrish, 1992; Brush, 1993; Lepper, 1999: 382; Tankersley and Holland, 1994	R_Date AA-8250B	14113	13575	95.4	13862	x
		geoarchaeology; géoarchéologie	45CA218	Manis	48.0333	-123.083		bog sediments within 3 cm above the till floor of the pond, provides basal date for pollen profile, 1.51-1.55 m depth				Lyman, 2001; Gustafson et al., 1979; Peterson et al., 1983; Faunmap 1039	R_Date WSU-1866	15058	13278	95.4	13976	x
		Palaeoindian, Gainey; Paléoindien	33ME274	Paleo Crossing	41.1667	-81.8333		floated from soil samples taken from a post mold				Maslowski et al., 1995; Brose, 1994; Brose and Barrish, 1992; Brush, 1993; Lepper, 1999: 382; Tankersley and Holland, 1994	R_Date AA-8250 F	14600	13751	95.4	14072	x
		Palaeoindian, Gainey; Paléoindien	33ME274	Paleo Crossing	41.1667	-81.8333		floated from soil samples taken from a post mold				Maslowski et al., 1995; Brose, 1994; Brose and Barrish, 1992; Brush, 1993; Lepper, 1999: 382; Tankersley and Holland, 1994	R_Date AA-8250F	14600	13751	95.4	14072	x
		geoarchaeology; géoarchéologie	47KN252	Schaefer Mammoth	42.6	-87.95		spruce sample 4, thought to have been deposited subsequent to the formation of the Schaefer mammoth bone pile				Joyce and Blazina-Joyce, 2002; Overstreet, 1996, 1998; Overstreet and Kolb, 2003; Overstreet and Stafford, 1997; Overstreet et al., 1993, 1995	R_Date Beta-62823	14531	13821	95.4	14127	x
		culture?	33LI-?	Burning Tree Mastodon	39.9792	-82.4528		associated with mastodon skeleton				Maslowski et al., 1995; Lepper, 1999; Fisher et al., 1991, 1994; Lepper et al., 1991: 124; Faunmap 2272	R_Date PITT-833	14510	13860	95.4	14138	x
		Palaeoindian, Gainey; Paléoindien	33ME274	Paleo Crossing	41.1667	-81.8333		floated from soil samples taken from a post mold				Maslowski et al., 1995; Brose, 1994; Brose and Barrish, 1992; Brush, 1993; Lepper, 1999: 382; Tankersley and Holland, 1994	R_Date AA-8250 A	14714	13834	95.4	14203	x
		Palaeoindian, Gainey; Paléoindien	33ME274	Paleo Crossing	41.1667	-81.8333		floated from soil samples taken from a post mold				Maslowski et al., 1995; Brose, 1994; Brose and Barrish, 1992; Brush, 1993; Lepper, 1999: 382; Tankersley and Holland, 1994	R_Date AA-8250A	14714	13834	95.4	14203	x
		cultural?; culturel?	23CE426	Big Eddy	38.0917	-93.75		3.75 m depth				Ray et al., 2000	R_Date AA-34588	14714	13834	95.4	14203	x
		geoarchaeology; géoarchéologie	47KN252	Schaefer Mammoth	42.6	-87.95		spruce sample 10				Joyce and Blazina-Joyce, 2002; Overstreet and Kolb, 2003	R_Date Beta-137413	14704	13981	95.4	14242	x
		geoarchaeology; géoarchéologie	47KN252	Schaefer Mammoth	42.6	-87.95		spruce sample 16				Joyce and Blazina-Joyce, 2002	R_Date Beta-141277	14690	14030	95.4	14270	x
		cultural?; culturel?	23CE426	Big Eddy	38.0917	-93.75		3.58 m depth				Ray et al., 2000	R_Date AA-34586	15013	13947	95.4	14387	x
		geoarchaeology; géoarchéologie	8JE591	Page-Ladson	30.1167	-86		Zone E, unit 15				Dunbar et al., 1989; Faunmap 1576	R_Date Beta-15090	14982	13983	95.4	14398	x
		geoarchaeology; géoarchéologie	47KN252	Schaefer Mammoth	42.6	-87.95		wood sample 2				Joyce and Blazina-Joyce, 2002	R_Date Beta-140776	14784	14082	95.4	14384	x
		geoarchaeology; géoarchéologie	47KN252	Schaefer Mammoth	42.6	-87.95		spruce sample 8, thought to have been deposited subsequent to the formation of the Schaefer mammoth bone pile				Joyce and Blazina-Joyce, 2002; Overstreet, 1996, 1998; Overstreet and Kolb, 2003; Overstreet and Stafford, 1997; Overstreet et al., 1993, 1995	R_Date Beta-62824	15141	14146	95.4	14655	x
-28.5		geoarchaeology; géoarchéologie	29	Honest Injun Cave (GS3)	32.3667	-104.4		Area II, bottom 10 cm of stratum 2si				Hill et al., 1995	R_Date A-7439	15532	13965	95.4	14706	x
		cultural?; culturel?	CT75-?	Cedar Lake	41.3975	-72.3472						Mulholland, 1984	R_Date Beta-5806	17678	12747	95.4	14998	x
		geoarchaeology; géoarchéologie	8JE591	Page-Ladson	30.1167	-86		test A, upper level peat				Dunbar et al., 1989	R_Date I-13590	15503	14087	95.4	14800	x
		cultural?; culturel?	23CE426	Big Eddy	38.0917	-93.75		3.86 m depth				Ray et al., 2000	R_Date AA-34590	15231	14407	95.4	14907	x
		geoarchaeology; géoarchéologie	47KN252	Schaefer Mammoth	42.6	-87.95		spruce sample 1				Joyce and Blazina-Joyce, 2002; Overstreet and Kolb, 2003	R_Date Beta-137412	15255	14497	95.4	14952	x
		geoarchaeology; géoarchéologie	26WP46	Smith Creek Cave	39.35	-114.083		twigs from bristlecone layer underlying Mt. Moriah occupation				Willig and Aikens, 1988; Beck and Jones, 1997; Bryan, 1979, 1980, 1988; Bryan and Tuohy, 1999; Miller, 1979; Thompson, 1985	R_Date TO-1176	15255	14497	95.4	14952	x
		culture?	33LI-?	Burning Tree Mastodon	39.9792	-82.4528		associated with mastodon skeleton				Maslowski et al., 1995; Lepper, 1999; Fisher et al., 1991, 1994; Lepper et al., 1991: 124; Faunmap 2272	R_Date Beta-35046	15284	14459	95.4	14960	x
-16.2		culture?	FB9366	Pendejo Cave	32.3333	-108		Zone C2, unit W1S3, near feature 14				Chrisman et al., 1996	R_Date UCR-3276A	14879	14093	95.4	14435	x
		Palaeoindian; Paléoindien	41VV218	Bonfire Shelter	29.8167	-101.55		Bone Bed 1, diffuse charcoal				Dibble and Lorrain, 1968; Johnson, 1989	R_Date AA-344	16150	13410	95.4	14676	x
		culture?	33LN	Cooper Hollow	41.4167	-82.3333		association of lanceolate and LeCroy points				Brose, 1989: 43; Lepper, 1999: 379	R_Date DIC-446	15522	14117	95.4	14835	x
-25		culture?	CASRI-?	Lobo Canyon	34	-120.083		bottom of black humus layer containing shell, asphalt and a hearth				Fergusson and Libby, 1962: 110	R_Date UCLA-141	15586	14140	95.4	14888	x
-23.8		Palaeoindian; Paléoindien	FB9366	Pendejo Cave	32.3333	-108		Zone C1, unit W1S3, near feature 21				Chrisman et al., 1996	R_Date UCR-2641	14106	13445	95.4	13742	x
-25		culture?	CASRI-?	Lobo Canyon	34	-120.083		hearth?				Haynes, 1967; Table 1	R_Date UCLA-661	14322	13286	95.4	13763	x
-17.1		culture?	FB9366	Pendejo Cave	32.3333	-108		Zone C2, unit W1S3, near feature 14				Chrisman et al., 1996	R_Date UCR-3276B	14563	13927	95.4	14154	x
-25		Palaeoindian; Paléoindien	EE:12:1	Lehner	31.4231	-110.113		upper portion of Unit F2, slightly above Clovis surface, to date post-Clovis occupation of site				Valastro et al., 1978: 261	R_Date Tx-2128	12381	11287	95.4	11806	x
-25	Estimated	Palaeoindian, Gainey; Paléoindien	33ME274	Paleo Crossing	41.1667	-81.8333		floated from soil samples taken from a post mold			delta 13c estimated based on sample material: charcoal	Maslowski et al., 1995; Brose, 1994; Brose and Barrish, 1992; Brush, 1993; Lepper, 1999: 382; Tankersley and Holland, 1994	R_Date AA-8250D	13092	12184	95.4	12716	x
		Palaeoindian, Gainey; Paléoindien	33ME274	Paleo Crossing	41.1667	-81.8333		floated from soil samples taken from a post mold				Maslowski et al., 1995; Brose, 1994; Brose and Barrish, 1992; Brush, 1993; Lepper, 1999: 382; Tankersley and Holland, 1994	R_Date AA-8250 D	13092	12184	95.4	12716	x
		Palaeoindian, Gainey; Paléoindien	33ME274	Paleo Crossing	41.1667	-81.8333		floated from soil samples taken from a post mold				Maslowski et al., 1995; Brose, 1994; Brose and Barrish, 1992; Brush, 1993; Lepper, 1999: 382; Tankersley and Holland, 1994	R_Date AA-8250 E	13060	12709	95.4	12869	x
		Palaeoindian, Gainey; Paléoindien	33ME274	Paleo Crossing	41.1667	-81.8333		floated from soil samples taken from a post mold				Maslowski et al., 1995; Brose, 1994; Brose and Barrish, 1992; Brush, 1993; Lepper, 1999: 382; Tankersley and Holland, 1994	R_Date AA-8250 C	13118	12717	95.4	12923	x
